# Supplementary material for: Convergent Lower Expression of Redox-Linked Stress-Adaptation and Synaptic-Plasticity Genes in Major Depressive Disorder Across Seven Postmortem dlPFC Cohorts
Source: Antioxidants (Basel). 2026 Jul 22;15(7):908. doi: 10.3390/antiox15070908 (PMC13405805; doi:10.3390/antiox15070908)
Supplement: Supplementary file 1 [file antioxidants-15-00908-s001.zip]

Archive with 37 entries (32 files):
- Supplementary_File_S1_reproducibility_package_7cohort_with_Hedges/
- Supplementary_File_S1_reproducibility_package_7cohort_with_Hedges/data/
- Supplementary_File_S1_reproducibility_package_7cohort_with_Hedges/data/input/
- Supplementary_File_S1_reproducibility_package_7cohort_with_Hedges/data/input/candidate_expression_long.csv
- Supplementary_File_S1_reproducibility_package_7cohort_with_Hedges/data/input/candidate_gene_panel.csv
- Supplementary_File_S1_reproducibility_package_7cohort_with_Hedges/data/input/GSE208338_MDD_CTL_sex_mapping.tsv
- Supplementary_File_S1_reproducibility_package_7cohort_with_Hedges/data/input/GSE213982_celltype_counts.csv
- Supplementary_File_S1_reproducibility_package_7cohort_with_Hedges/data/input/sample_sex_metadata.csv
- Supplementary_File_S1_reproducibility_package_7cohort_with_Hedges/MANIFEST.md
- Supplementary_File_S1_reproducibility_package_7cohort_with_Hedges/README.md
- Supplementary_File_S1_reproducibility_package_7cohort_with_Hedges/reports/
- Supplementary_File_S1_reproducibility_package_7cohort_with_Hedges/reports/Hedges_g_primary_genes_forest_plot.png
- Supplementary_File_S1_reproducibility_package_7cohort_with_Hedges/reports/MDD_exploratory_sex_interaction_GLS_all_7cohorts.xlsx
- Supplementary_File_S1_reproducibility_package_7cohort_with_Hedges/reports/permutation_sensitivity_200k.pdf
- Supplementary_File_S1_reproducibility_package_7cohort_with_Hedges/requirements.txt
- Supplementary_File_S1_reproducibility_package_7cohort_with_Hedges/results/
- Supplementary_File_S1_reproducibility_package_7cohort_with_Hedges/results/cohort_Hedges_g.csv
- Supplementary_File_S1_reproducibility_package_7cohort_with_Hedges/results/cohort_level_tests.csv
- Supplementary_File_S1_reproducibility_package_7cohort_with_Hedges/results/GSE213982_celltype_localization.csv
- Supplementary_File_S1_reproducibility_package_7cohort_with_Hedges/results/one_stage_GLS_cohort_effects.csv
- Supplementary_File_S1_reproducibility_package_7cohort_with_Hedges/results/one_stage_GLS_results.csv
- Supplementary_File_S1_reproducibility_package_7cohort_with_Hedges/results/permutation_null_distribution.csv
- Supplementary_File_S1_reproducibility_package_7cohort_with_Hedges/results/permutation_summary.csv
- Supplementary_File_S1_reproducibility_package_7cohort_with_Hedges/results/primary_Fisher_results.csv
- Supplementary_File_S1_reproducibility_package_7cohort_with_Hedges/results/random_effects_Hedges_g_results.csv
- Supplementary_File_S1_reproducibility_package_7cohort_with_Hedges/results/sex_sample_counts.csv
- Supplementary_File_S1_reproducibility_package_7cohort_with_Hedges/results/sex_stratified_GLS_results.csv
- Supplementary_File_S1_reproducibility_package_7cohort_with_Hedges/results/Shapiro_Wilk_diagnostics.csv
- Supplementary_File_S1_reproducibility_package_7cohort_with_Hedges/results/weighted_signed_Stouffer_results.csv
- Supplementary_File_S1_reproducibility_package_7cohort_with_Hedges/run_all.py
- Supplementary_File_S1_reproducibility_package_7cohort_with_Hedges/run_all.sh
- Supplementary_File_S1_reproducibility_package_7cohort_with_Hedges/run_all_windows.bat
- Supplementary_File_S1_reproducibility_package_7cohort_with_Hedges/run_sex_analysis.py
- Supplementary_File_S1_reproducibility_package_7cohort_with_Hedges/SOURCE_PROVENANCE.md
- Supplementary_File_S1_reproducibility_package_7cohort_with_Hedges/validate_results.py
- Supplementary_Table_S1.xlsx
- Supplementary_Table_S2.xlsx
