# Supplementary material for: Convergent Lower Expression of Redox-Linked Stress-Adaptation and Synaptic-Plasticity Genes in Major Depressive Disorder Across Seven Postmortem dlPFC Cohorts
Source: Antioxidants (Basel). 2026 Jul 22;15(7):908. doi: 10.3390/antiox15070908 (PMC13405805; doi:10.3390/antiox15070908)
Supplement: Supplementary file 1 [file antioxidants-15-00908-s001.zip › Supplementary_File_S1_reproducibility_package_7cohort_with_Hedges/data/input/candidate_expression_long.csv]

cohort	sample_id	pair_id	diagnosis	Gene	expression
GSE54567	GSM1319050	1	CTRL	GPX4	11.66792362
GSE54567	GSM1319051	2	CTRL	GPX4	11.85504416
GSE54567	GSM1319052	4	CTRL	GPX4	11.72281909
GSE54567	GSM1319053	7	CTRL	GPX4	12.14479945
GSE54567	GSM1319054	11	CTRL	GPX4	11.99965483
GSE54567	GSM1319055	15	CTRL	GPX4	12.12270936
GSE54567	GSM1319056	18	CTRL	GPX4	11.84707686
GSE54567	GSM1319057	20	CTRL	GPX4	12.215616
GSE54567	GSM1319058	22	CTRL	GPX4	11.88711009
GSE54567	GSM1319059	25	CTRL	GPX4	12.00513497
GSE54567	GSM1319060	26	CTRL	GPX4	11.83457571
GSE54567	GSM1319061	27	CTRL	GPX4	11.8831529
GSE54567	GSM1319062	29	CTRL	GPX4	11.96118373
GSE54567	GSM1319063	30	CTRL	GPX4	12.0385277
GSE54567	GSM1319064	1	MDD	GPX4	11.87725713
GSE54567	GSM1319065	2	MDD	GPX4	12.02641574
GSE54567	GSM1319066	4	MDD	GPX4	12.00470893
GSE54567	GSM1319067	7	MDD	GPX4	12.09534636
GSE54567	GSM1319068	11	MDD	GPX4	12.08279673
GSE54567	GSM1319069	15	MDD	GPX4	12.097723
GSE54567	GSM1319070	18	MDD	GPX4	12.03314215
GSE54567	GSM1319071	20	MDD	GPX4	12.26622407
GSE54567	GSM1319072	22	MDD	GPX4	11.97353621
GSE54567	GSM1319073	25	MDD	GPX4	12.07967184
GSE54567	GSM1319074	26	MDD	GPX4	11.91312291
GSE54567	GSM1319075	27	MDD	GPX4	11.68330207
GSE54567	GSM1319076	29	MDD	GPX4	12.14834145
GSE54567	GSM1319077	30	MDD	GPX4	12.09368483
GSE54567	GSM1319050	1	CTRL	PRDX2	5.528124657
GSE54567	GSM1319051	2	CTRL	PRDX2	5.769956406
GSE54567	GSM1319052	4	CTRL	PRDX2	5.360283294
GSE54567	GSM1319053	7	CTRL	PRDX2	5.923289964
GSE54567	GSM1319054	11	CTRL	PRDX2	5.432578155
GSE54567	GSM1319055	15	CTRL	PRDX2	5.671719337
GSE54567	GSM1319056	18	CTRL	PRDX2	5.306200794
GSE54567	GSM1319057	20	CTRL	PRDX2	5.789936247
GSE54567	GSM1319058	22	CTRL	PRDX2	5.509652156
GSE54567	GSM1319059	25	CTRL	PRDX2	5.664234947
GSE54567	GSM1319060	26	CTRL	PRDX2	5.845083231
GSE54567	GSM1319061	27	CTRL	PRDX2	5.394621404
GSE54567	GSM1319062	29	CTRL	PRDX2	5.658398874
GSE54567	GSM1319063	30	CTRL	PRDX2	5.694177447
GSE54567	GSM1319064	1	MDD	PRDX2	5.498832156
GSE54567	GSM1319065	2	MDD	PRDX2	5.597546243
GSE54567	GSM1319066	4	MDD	PRDX2	5.724146218
GSE54567	GSM1319067	7	MDD	PRDX2	5.767728068
GSE54567	GSM1319068	11	MDD	PRDX2	5.768522737
GSE54567	GSM1319069	15	MDD	PRDX2	5.733051861
GSE54567	GSM1319070	18	MDD	PRDX2	5.75567066
GSE54567	GSM1319071	20	MDD	PRDX2	5.811844411
GSE54567	GSM1319072	22	MDD	PRDX2	5.89259388
GSE54567	GSM1319073	25	MDD	PRDX2	5.72978109
GSE54567	GSM1319074	26	MDD	PRDX2	5.487454108
GSE54567	GSM1319075	27	MDD	PRDX2	5.523865949
GSE54567	GSM1319076	29	MDD	PRDX2	5.509442754
GSE54567	GSM1319077	30	MDD	PRDX2	5.621819021
GSE54567	GSM1319050	1	CTRL	VGF	7.444602865
GSE54567	GSM1319051	2	CTRL	VGF	7.97822341
GSE54567	GSM1319052	4	CTRL	VGF	7.776610194
GSE54567	GSM1319053	7	CTRL	VGF	7.925188067
GSE54567	GSM1319054	11	CTRL	VGF	7.792461437
GSE54567	GSM1319055	15	CTRL	VGF	7.759596587
GSE54567	GSM1319056	18	CTRL	VGF	7.886563561
GSE54567	GSM1319057	20	CTRL	VGF	7.918648712
GSE54567	GSM1319058	22	CTRL	VGF	7.89219079
GSE54567	GSM1319059	25	CTRL	VGF	7.643214551
GSE54567	GSM1319060	26	CTRL	VGF	7.975982808
GSE54567	GSM1319061	27	CTRL	VGF	7.790586186
GSE54567	GSM1319062	29	CTRL	VGF	7.930612922
GSE54567	GSM1319063	30	CTRL	VGF	7.419143361
GSE54567	GSM1319064	1	MDD	VGF	7.366082088
GSE54567	GSM1319065	2	MDD	VGF	7.639211479
GSE54567	GSM1319066	4	MDD	VGF	7.670639022
GSE54567	GSM1319067	7	MDD	VGF	7.908670177
GSE54567	GSM1319068	11	MDD	VGF	7.880715257
GSE54567	GSM1319069	15	MDD	VGF	7.376316998
GSE54567	GSM1319070	18	MDD	VGF	6.903277936
GSE54567	GSM1319071	20	MDD	VGF	7.526071332
GSE54567	GSM1319072	22	MDD	VGF	7.740340756
GSE54567	GSM1319073	25	MDD	VGF	7.33474364
GSE54567	GSM1319074	26	MDD	VGF	7.708762014
GSE54567	GSM1319075	27	MDD	VGF	7.742472665
GSE54567	GSM1319076	29	MDD	VGF	7.493402451
GSE54567	GSM1319077	30	MDD	VGF	7.456128726
GSE54567	GSM1319050	1	CTRL	ADAMTS16	5.062723103
GSE54567	GSM1319051	2	CTRL	ADAMTS16	4.936535134
GSE54567	GSM1319052	4	CTRL	ADAMTS16	4.763763621
GSE54567	GSM1319053	7	CTRL	ADAMTS16	5.122302157
GSE54567	GSM1319054	11	CTRL	ADAMTS16	4.740754912
GSE54567	GSM1319055	15	CTRL	ADAMTS16	5.146025174
GSE54567	GSM1319056	18	CTRL	ADAMTS16	5.147744043
GSE54567	GSM1319057	20	CTRL	ADAMTS16	4.903588397
GSE54567	GSM1319058	22	CTRL	ADAMTS16	5.505024922
GSE54567	GSM1319059	25	CTRL	ADAMTS16	4.800688739
GSE54567	GSM1319060	26	CTRL	ADAMTS16	5.199528816
GSE54567	GSM1319061	27	CTRL	ADAMTS16	5.289991121
GSE54567	GSM1319062	29	CTRL	ADAMTS16	5.046594986
GSE54567	GSM1319063	30	CTRL	ADAMTS16	5.281581286
GSE54567	GSM1319064	1	MDD	ADAMTS16	5.120338918
GSE54567	GSM1319065	2	MDD	ADAMTS16	4.873727354
GSE54567	GSM1319066	4	MDD	ADAMTS16	4.817021816
GSE54567	GSM1319067	7	MDD	ADAMTS16	5.076144543
GSE54567	GSM1319068	11	MDD	ADAMTS16	5.043558574
GSE54567	GSM1319069	15	MDD	ADAMTS16	4.957272678
GSE54567	GSM1319070	18	MDD	ADAMTS16	5.070528382
GSE54567	GSM1319071	20	MDD	ADAMTS16	4.750645372
GSE54567	GSM1319072	22	MDD	ADAMTS16	4.778004266
GSE54567	GSM1319073	25	MDD	ADAMTS16	5.051995388
GSE54567	GSM1319074	26	MDD	ADAMTS16	5.048324675
GSE54567	GSM1319075	27	MDD	ADAMTS16	4.763138659
GSE54567	GSM1319076	29	MDD	ADAMTS16	5.175413344
GSE54567	GSM1319077	30	MDD	ADAMTS16	4.796845349
GSE54567	GSM1319050	1	CTRL	NPTX2	10.38166441
GSE54567	GSM1319051	2	CTRL	NPTX2	10.98530524
GSE54567	GSM1319052	4	CTRL	NPTX2	10.85446288
GSE54567	GSM1319053	7	CTRL	NPTX2	10.67714711
GSE54567	GSM1319054	11	CTRL	NPTX2	10.48973343
GSE54567	GSM1319055	15	CTRL	NPTX2	10.72540834
GSE54567	GSM1319056	18	CTRL	NPTX2	10.54277138
GSE54567	GSM1319057	20	CTRL	NPTX2	10.65507792
GSE54567	GSM1319058	22	CTRL	NPTX2	10.45577293
GSE54567	GSM1319059	25	CTRL	NPTX2	10.18564536
GSE54567	GSM1319060	26	CTRL	NPTX2	10.13719531
GSE54567	GSM1319061	27	CTRL	NPTX2	10.31679444
GSE54567	GSM1319062	29	CTRL	NPTX2	10.87597507
GSE54567	GSM1319063	30	CTRL	NPTX2	10.45161061
GSE54567	GSM1319064	1	MDD	NPTX2	10.47512186
GSE54567	GSM1319065	2	MDD	NPTX2	10.66078872
GSE54567	GSM1319066	4	MDD	NPTX2	10.03854043
GSE54567	GSM1319067	7	MDD	NPTX2	10.587889
GSE54567	GSM1319068	11	MDD	NPTX2	11.03244087
GSE54567	GSM1319069	15	MDD	NPTX2	10.33407076
GSE54567	GSM1319070	18	MDD	NPTX2	8.799401316
GSE54567	GSM1319071	20	MDD	NPTX2	10.20065959
GSE54567	GSM1319072	22	MDD	NPTX2	10.39474727
GSE54567	GSM1319073	25	MDD	NPTX2	9.407720811
GSE54567	GSM1319074	26	MDD	NPTX2	10.10406295
GSE54567	GSM1319075	27	MDD	NPTX2	10.15034869
GSE54567	GSM1319076	29	MDD	NPTX2	10.53107418
GSE54567	GSM1319077	30	MDD	NPTX2	9.349446504
GSE54567	GSM1319050	1	CTRL	EGR1	10.05499718
GSE54567	GSM1319051	2	CTRL	EGR1	10.64053347
GSE54567	GSM1319052	4	CTRL	EGR1	10.58994208
GSE54567	GSM1319053	7	CTRL	EGR1	10.47097391
GSE54567	GSM1319054	11	CTRL	EGR1	9.925128299
GSE54567	GSM1319055	15	CTRL	EGR1	10.7258334
GSE54567	GSM1319056	18	CTRL	EGR1	10.26487263
GSE54567	GSM1319057	20	CTRL	EGR1	10.31436445
GSE54567	GSM1319058	22	CTRL	EGR1	10.98023796
GSE54567	GSM1319059	25	CTRL	EGR1	10.22011209
GSE54567	GSM1319060	26	CTRL	EGR1	11.02877199
GSE54567	GSM1319061	27	CTRL	EGR1	10.87370443
GSE54567	GSM1319062	29	CTRL	EGR1	10.50419152
GSE54567	GSM1319063	30	CTRL	EGR1	10.26569217
GSE54567	GSM1319064	1	MDD	EGR1	10.31842533
GSE54567	GSM1319065	2	MDD	EGR1	10.3092373
GSE54567	GSM1319066	4	MDD	EGR1	9.89654755
GSE54567	GSM1319067	7	MDD	EGR1	10.52695455
GSE54567	GSM1319068	11	MDD	EGR1	10.66485035
GSE54567	GSM1319069	15	MDD	EGR1	10.19318812
GSE54567	GSM1319070	18	MDD	EGR1	9.911628908
GSE54567	GSM1319071	20	MDD	EGR1	10.11283876
GSE54567	GSM1319072	22	MDD	EGR1	11.19103677
GSE54567	GSM1319073	25	MDD	EGR1	9.599456413
GSE54567	GSM1319074	26	MDD	EGR1	9.997059236
GSE54567	GSM1319075	27	MDD	EGR1	10.08531736
GSE54567	GSM1319076	29	MDD	EGR1	10.04793654
GSE54567	GSM1319077	30	MDD	EGR1	10.17082082
GSE54567	GSM1319050	1	CTRL	ZNF701	4.166890052
GSE54567	GSM1319051	2	CTRL	ZNF701	4.29164084
GSE54567	GSM1319052	4	CTRL	ZNF701	4.172618908
GSE54567	GSM1319053	7	CTRL	ZNF701	4.311166251
GSE54567	GSM1319054	11	CTRL	ZNF701	4.471086972
GSE54567	GSM1319055	15	CTRL	ZNF701	4.259408304
GSE54567	GSM1319056	18	CTRL	ZNF701	4.03475089
GSE54567	GSM1319057	20	CTRL	ZNF701	4.024877297
GSE54567	GSM1319058	22	CTRL	ZNF701	4.283980239
GSE54567	GSM1319059	25	CTRL	ZNF701	4.332048375
GSE54567	GSM1319060	26	CTRL	ZNF701	4.151928573
GSE54567	GSM1319061	27	CTRL	ZNF701	4.268641572
GSE54567	GSM1319062	29	CTRL	ZNF701	4.133528857
GSE54567	GSM1319063	30	CTRL	ZNF701	4.084813126
GSE54567	GSM1319064	1	MDD	ZNF701	4.586250468
GSE54567	GSM1319065	2	MDD	ZNF701	4.176021319
GSE54567	GSM1319066	4	MDD	ZNF701	4.369182733
GSE54567	GSM1319067	7	MDD	ZNF701	4.067554613
GSE54567	GSM1319068	11	MDD	ZNF701	4.072262797
GSE54567	GSM1319069	15	MDD	ZNF701	4.114088597
GSE54567	GSM1319070	18	MDD	ZNF701	4.56703763
GSE54567	GSM1319071	20	MDD	ZNF701	4.503257785
GSE54567	GSM1319072	22	MDD	ZNF701	4.015621148
GSE54567	GSM1319073	25	MDD	ZNF701	4.338822821
GSE54567	GSM1319074	26	MDD	ZNF701	4.31226278
GSE54567	GSM1319075	27	MDD	ZNF701	4.230514831
GSE54567	GSM1319076	29	MDD	ZNF701	4.282310651
GSE54567	GSM1319077	30	MDD	ZNF701	4.140415745
GSE54567	GSM1319050	1	CTRL	MFN1	7.812582089
GSE54567	GSM1319051	2	CTRL	MFN1	7.988213305
GSE54567	GSM1319052	4	CTRL	MFN1	7.434099337
GSE54567	GSM1319053	7	CTRL	MFN1	7.743195996
GSE54567	GSM1319054	11	CTRL	MFN1	8.207980466
GSE54567	GSM1319055	15	CTRL	MFN1	7.981382539
GSE54567	GSM1319056	18	CTRL	MFN1	7.750839326
GSE54567	GSM1319057	20	CTRL	MFN1	8.227129601
GSE54567	GSM1319058	22	CTRL	MFN1	7.734336972
GSE54567	GSM1319059	25	CTRL	MFN1	7.903160664
GSE54567	GSM1319060	26	CTRL	MFN1	7.678253504
GSE54567	GSM1319061	27	CTRL	MFN1	7.620924771
GSE54567	GSM1319062	29	CTRL	MFN1	8.095445792
GSE54567	GSM1319063	30	CTRL	MFN1	7.967459049
GSE54567	GSM1319064	1	MDD	MFN1	7.505718573
GSE54567	GSM1319065	2	MDD	MFN1	7.724423199
GSE54567	GSM1319066	4	MDD	MFN1	7.847971208
GSE54567	GSM1319067	7	MDD	MFN1	7.844202133
GSE54567	GSM1319068	11	MDD	MFN1	8.040182829
GSE54567	GSM1319069	15	MDD	MFN1	8.133938362
GSE54567	GSM1319070	18	MDD	MFN1	7.406597444
GSE54567	GSM1319071	20	MDD	MFN1	7.914783843
GSE54567	GSM1319072	22	MDD	MFN1	8.27180441
GSE54567	GSM1319073	25	MDD	MFN1	7.680399432
GSE54567	GSM1319074	26	MDD	MFN1	7.638645664
GSE54567	GSM1319075	27	MDD	MFN1	7.700950804
GSE54567	GSM1319076	29	MDD	MFN1	7.883071505
GSE54567	GSM1319077	30	MDD	MFN1	8.038751042
GSE54567	GSM1319050	1	CTRL	SOD2	6.823006032
GSE54567	GSM1319051	2	CTRL	SOD2	7.576610076
GSE54567	GSM1319052	4	CTRL	SOD2	8.026365491
GSE54567	GSM1319053	7	CTRL	SOD2	7.960569349
GSE54567	GSM1319054	11	CTRL	SOD2	7.307923876
GSE54567	GSM1319055	15	CTRL	SOD2	7.811387381
GSE54567	GSM1319056	18	CTRL	SOD2	8.252724409
GSE54567	GSM1319057	20	CTRL	SOD2	7.417094472
GSE54567	GSM1319058	22	CTRL	SOD2	8.35691215
GSE54567	GSM1319059	25	CTRL	SOD2	6.604040238
GSE54567	GSM1319060	26	CTRL	SOD2	7.714141828
GSE54567	GSM1319061	27	CTRL	SOD2	9.353942837
GSE54567	GSM1319062	29	CTRL	SOD2	8.802905689
GSE54567	GSM1319063	30	CTRL	SOD2	8.136073534
GSE54567	GSM1319064	1	MDD	SOD2	8.7572695
GSE54567	GSM1319065	2	MDD	SOD2	7.224506125
GSE54567	GSM1319066	4	MDD	SOD2	8.041022732
GSE54567	GSM1319067	7	MDD	SOD2	6.113138358
GSE54567	GSM1319068	11	MDD	SOD2	8.272662277
GSE54567	GSM1319069	15	MDD	SOD2	8.886797692
GSE54567	GSM1319070	18	MDD	SOD2	7.47638525
GSE54567	GSM1319071	20	MDD	SOD2	6.932845414
GSE54567	GSM1319072	22	MDD	SOD2	8.568386275
GSE54567	GSM1319073	25	MDD	SOD2	8.51883771
GSE54567	GSM1319074	26	MDD	SOD2	7.919984841
GSE54567	GSM1319075	27	MDD	SOD2	7.468509258
GSE54567	GSM1319076	29	MDD	SOD2	7.902828383
GSE54567	GSM1319077	30	MDD	SOD2	8.460383659
GSE54567	GSM1319050	1	CTRL	MTOR	7.409288839
GSE54567	GSM1319051	2	CTRL	MTOR	7.515434849
GSE54567	GSM1319052	4	CTRL	MTOR	7.29698945
GSE54567	GSM1319053	7	CTRL	MTOR	7.325913979
GSE54567	GSM1319054	11	CTRL	MTOR	7.317397577
GSE54567	GSM1319055	15	CTRL	MTOR	7.523577309
GSE54567	GSM1319056	18	CTRL	MTOR	7.410714018
GSE54567	GSM1319057	20	CTRL	MTOR	7.508316754
GSE54567	GSM1319058	22	CTRL	MTOR	7.598348606
GSE54567	GSM1319059	25	CTRL	MTOR	7.484922643
GSE54567	GSM1319060	26	CTRL	MTOR	7.437252686
GSE54567	GSM1319061	27	CTRL	MTOR	7.452373712
GSE54567	GSM1319062	29	CTRL	MTOR	7.498237512
GSE54567	GSM1319063	30	CTRL	MTOR	7.311693989
GSE54567	GSM1319064	1	MDD	MTOR	7.273661659
GSE54567	GSM1319065	2	MDD	MTOR	7.324139855
GSE54567	GSM1319066	4	MDD	MTOR	7.454301507
GSE54567	GSM1319067	7	MDD	MTOR	7.387943973
GSE54567	GSM1319068	11	MDD	MTOR	7.400059826
GSE54567	GSM1319069	15	MDD	MTOR	7.306604108
GSE54567	GSM1319070	18	MDD	MTOR	7.074592027
GSE54567	GSM1319071	20	MDD	MTOR	7.430345016
GSE54567	GSM1319072	22	MDD	MTOR	7.770021051
GSE54567	GSM1319073	25	MDD	MTOR	7.406046262
GSE54567	GSM1319074	26	MDD	MTOR	7.364266393
GSE54567	GSM1319075	27	MDD	MTOR	7.306414752
GSE54567	GSM1319076	29	MDD	MTOR	7.5864328
GSE54567	GSM1319077	30	MDD	MTOR	7.628576163
GSE54567	GSM1319050	1	CTRL	PRDX3	10.3459446
GSE54567	GSM1319051	2	CTRL	PRDX3	10.10570993
GSE54567	GSM1319052	4	CTRL	PRDX3	10.13658397
GSE54567	GSM1319053	7	CTRL	PRDX3	10.57519858
GSE54567	GSM1319054	11	CTRL	PRDX3	10.65910428
GSE54567	GSM1319055	15	CTRL	PRDX3	10.54632476
GSE54567	GSM1319056	18	CTRL	PRDX3	10.42228019
GSE54567	GSM1319057	20	CTRL	PRDX3	10.64440541
GSE54567	GSM1319058	22	CTRL	PRDX3	10.43968269
GSE54567	GSM1319059	25	CTRL	PRDX3	10.52834128
GSE54567	GSM1319060	26	CTRL	PRDX3	10.06548393
GSE54567	GSM1319061	27	CTRL	PRDX3	10.40448786
GSE54567	GSM1319062	29	CTRL	PRDX3	10.48156705
GSE54567	GSM1319063	30	CTRL	PRDX3	10.47500288
GSE54567	GSM1319064	1	MDD	PRDX3	10.23084488
GSE54567	GSM1319065	2	MDD	PRDX3	10.57653436
GSE54567	GSM1319066	4	MDD	PRDX3	10.76969919
GSE54567	GSM1319067	7	MDD	PRDX3	10.42644207
GSE54567	GSM1319068	11	MDD	PRDX3	10.80340323
GSE54567	GSM1319069	15	MDD	PRDX3	10.75864195
GSE54567	GSM1319070	18	MDD	PRDX3	10.32489063
GSE54567	GSM1319071	20	MDD	PRDX3	10.20449861
GSE54567	GSM1319072	22	MDD	PRDX3	10.2613787
GSE54567	GSM1319073	25	MDD	PRDX3	10.43518013
GSE54567	GSM1319074	26	MDD	PRDX3	10.30154947
GSE54567	GSM1319075	27	MDD	PRDX3	10.36621788
GSE54567	GSM1319076	29	MDD	PRDX3	10.61628354
GSE54567	GSM1319077	30	MDD	PRDX3	10.17210698
GSE54567	GSM1319050	1	CTRL	SKA2	6.143909338
GSE54567	GSM1319051	2	CTRL	SKA2	5.97692466
GSE54567	GSM1319052	4	CTRL	SKA2	5.961351646
GSE54567	GSM1319053	7	CTRL	SKA2	6.464920767
GSE54567	GSM1319054	11	CTRL	SKA2	6.681927663
GSE54567	GSM1319055	15	CTRL	SKA2	6.306458945
GSE54567	GSM1319056	18	CTRL	SKA2	5.979431309
GSE54567	GSM1319057	20	CTRL	SKA2	6.357474591
GSE54567	GSM1319058	22	CTRL	SKA2	6.168884278
GSE54567	GSM1319059	25	CTRL	SKA2	6.525710609
GSE54567	GSM1319060	26	CTRL	SKA2	6.168499627
GSE54567	GSM1319061	27	CTRL	SKA2	6.007658831
GSE54567	GSM1319062	29	CTRL	SKA2	6.03913969
GSE54567	GSM1319063	30	CTRL	SKA2	6.594978817
GSE54567	GSM1319064	1	MDD	SKA2	5.99616341
GSE54567	GSM1319065	2	MDD	SKA2	6.051408029
GSE54567	GSM1319066	4	MDD	SKA2	6.105779362
GSE54567	GSM1319067	7	MDD	SKA2	6.230601579
GSE54567	GSM1319068	11	MDD	SKA2	6.437810955
GSE54567	GSM1319069	15	MDD	SKA2	6.784345368
GSE54567	GSM1319070	18	MDD	SKA2	6.063838836
GSE54567	GSM1319071	20	MDD	SKA2	6.039442661
GSE54567	GSM1319072	22	MDD	SKA2	5.968032098
GSE54567	GSM1319073	25	MDD	SKA2	6.203248842
GSE54567	GSM1319074	26	MDD	SKA2	6.220147209
GSE54567	GSM1319075	27	MDD	SKA2	6.146777508
GSE54567	GSM1319076	29	MDD	SKA2	6.29445622
GSE54567	GSM1319077	30	MDD	SKA2	6.036437775
GSE54567	GSM1319050	1	CTRL	SAT1	10.42130264
GSE54567	GSM1319051	2	CTRL	SAT1	10.36947873
GSE54567	GSM1319052	4	CTRL	SAT1	11.50819134
GSE54567	GSM1319053	7	CTRL	SAT1	10.73129641
GSE54567	GSM1319054	11	CTRL	SAT1	10.67777658
GSE54567	GSM1319055	15	CTRL	SAT1	10.43680364
GSE54567	GSM1319056	18	CTRL	SAT1	10.63634018
GSE54567	GSM1319057	20	CTRL	SAT1	10.32345288
GSE54567	GSM1319058	22	CTRL	SAT1	10.60964515
GSE54567	GSM1319059	25	CTRL	SAT1	10.35147712
GSE54567	GSM1319060	26	CTRL	SAT1	10.44844365
GSE54567	GSM1319061	27	CTRL	SAT1	10.59376755
GSE54567	GSM1319062	29	CTRL	SAT1	10.70949955
GSE54567	GSM1319063	30	CTRL	SAT1	10.67851302
GSE54567	GSM1319064	1	MDD	SAT1	10.05338017
GSE54567	GSM1319065	2	MDD	SAT1	10.56348402
GSE54567	GSM1319066	4	MDD	SAT1	10.6797766
GSE54567	GSM1319067	7	MDD	SAT1	11.01363001
GSE54567	GSM1319068	11	MDD	SAT1	11.43989775
GSE54567	GSM1319069	15	MDD	SAT1	10.37058196
GSE54567	GSM1319070	18	MDD	SAT1	10.11850537
GSE54567	GSM1319071	20	MDD	SAT1	10.50581849
GSE54567	GSM1319072	22	MDD	SAT1	10.44075412
GSE54567	GSM1319073	25	MDD	SAT1	10.82832756
GSE54567	GSM1319074	26	MDD	SAT1	10.70630116
GSE54567	GSM1319075	27	MDD	SAT1	10.36403842
GSE54567	GSM1319076	29	MDD	SAT1	10.34601848
GSE54567	GSM1319077	30	MDD	SAT1	10.55917586
GSE54567	GSM1319050	1	CTRL	BDNF	6.320292945
GSE54567	GSM1319051	2	CTRL	BDNF	6.865041714
GSE54567	GSM1319052	4	CTRL	BDNF	6.725824379
GSE54567	GSM1319053	7	CTRL	BDNF	6.524356925
GSE54567	GSM1319054	11	CTRL	BDNF	6.697016319
GSE54567	GSM1319055	15	CTRL	BDNF	6.746614481
GSE54567	GSM1319056	18	CTRL	BDNF	5.957745259
GSE54567	GSM1319057	20	CTRL	BDNF	6.907116761
GSE54567	GSM1319058	22	CTRL	BDNF	7.100260884
GSE54567	GSM1319059	25	CTRL	BDNF	6.124164514
GSE54567	GSM1319060	26	CTRL	BDNF	6.397291697
GSE54567	GSM1319061	27	CTRL	BDNF	6.687041547
GSE54567	GSM1319062	29	CTRL	BDNF	6.831639257
GSE54567	GSM1319063	30	CTRL	BDNF	6.944156367
GSE54567	GSM1319064	1	MDD	BDNF	6.296031774
GSE54567	GSM1319065	2	MDD	BDNF	6.897026497
GSE54567	GSM1319066	4	MDD	BDNF	6.49745882
GSE54567	GSM1319067	7	MDD	BDNF	6.590485208
GSE54567	GSM1319068	11	MDD	BDNF	6.818967685
GSE54567	GSM1319069	15	MDD	BDNF	6.606370132
GSE54567	GSM1319070	18	MDD	BDNF	5.99403166
GSE54567	GSM1319071	20	MDD	BDNF	6.389274179
GSE54567	GSM1319072	22	MDD	BDNF	7.044249571
GSE54567	GSM1319073	25	MDD	BDNF	5.692215683
GSE54567	GSM1319074	26	MDD	BDNF	6.055970125
GSE54567	GSM1319075	27	MDD	BDNF	6.122679574
GSE54567	GSM1319076	29	MDD	BDNF	6.449532865
GSE54567	GSM1319077	30	MDD	BDNF	6.421409734
GSE54568	GSM1319078	3	CTRL	GPX4	11.82912194
GSE54568	GSM1319079	5	CTRL	GPX4	12.08231883
GSE54568	GSM1319080	6	CTRL	GPX4	11.75802002
GSE54568	GSM1319081	8	CTRL	GPX4	11.98107716
GSE54568	GSM1319082	9	CTRL	GPX4	12.10955821
GSE54568	GSM1319083	10	CTRL	GPX4	11.7015523
GSE54568	GSM1319084	12	CTRL	GPX4	12.20269806
GSE54568	GSM1319085	13	CTRL	GPX4	11.8136063
GSE54568	GSM1319086	14	CTRL	GPX4	12.04269136
GSE54568	GSM1319087	16	CTRL	GPX4	11.89574804
GSE54568	GSM1319088	17	CTRL	GPX4	12.03735091
GSE54568	GSM1319089	19	CTRL	GPX4	12.05509887
GSE54568	GSM1319090	21	CTRL	GPX4	12.15593847
GSE54568	GSM1319091	24	CTRL	GPX4	11.97302852
GSE54568	GSM1319092	28	CTRL	GPX4	12.00585277
GSE54568	GSM1319093	3	MDD	GPX4	12.06985336
GSE54568	GSM1319094	5	MDD	GPX4	12.01709387
GSE54568	GSM1319095	6	MDD	GPX4	11.56374291
GSE54568	GSM1319096	8	MDD	GPX4	11.99829073
GSE54568	GSM1319097	9	MDD	GPX4	12.00080748
GSE54568	GSM1319098	10	MDD	GPX4	12.10212752
GSE54568	GSM1319099	12	MDD	GPX4	11.9571059
GSE54568	GSM1319100	13	MDD	GPX4	11.78012961
GSE54568	GSM1319101	14	MDD	GPX4	12.45419721
GSE54568	GSM1319102	16	MDD	GPX4	12.02367457
GSE54568	GSM1319103	17	MDD	GPX4	12.13046494
GSE54568	GSM1319104	19	MDD	GPX4	11.63264719
GSE54568	GSM1319105	21	MDD	GPX4	12.00144583
GSE54568	GSM1319106	24	MDD	GPX4	11.53147266
GSE54568	GSM1319107	28	MDD	GPX4	11.92478547
GSE54568	GSM1319078	3	CTRL	PRDX2	5.71791077
GSE54568	GSM1319079	5	CTRL	PRDX2	5.306606561
GSE54568	GSM1319080	6	CTRL	PRDX2	5.384893384
GSE54568	GSM1319081	8	CTRL	PRDX2	5.585029261
GSE54568	GSM1319082	9	CTRL	PRDX2	5.746183197
GSE54568	GSM1319083	10	CTRL	PRDX2	5.464667606
GSE54568	GSM1319084	12	CTRL	PRDX2	5.693546346
GSE54568	GSM1319085	13	CTRL	PRDX2	5.630364364
GSE54568	GSM1319086	14	CTRL	PRDX2	5.464951775
GSE54568	GSM1319087	16	CTRL	PRDX2	5.557557141
GSE54568	GSM1319088	17	CTRL	PRDX2	5.470363208
GSE54568	GSM1319089	19	CTRL	PRDX2	5.646784291
GSE54568	GSM1319090	21	CTRL	PRDX2	5.868967383
GSE54568	GSM1319091	24	CTRL	PRDX2	5.864633386
GSE54568	GSM1319092	28	CTRL	PRDX2	5.406635391
GSE54568	GSM1319093	3	MDD	PRDX2	5.66904919
GSE54568	GSM1319094	5	MDD	PRDX2	5.651048564
GSE54568	GSM1319095	6	MDD	PRDX2	5.208007631
GSE54568	GSM1319096	8	MDD	PRDX2	5.502216513
GSE54568	GSM1319097	9	MDD	PRDX2	5.913022373
GSE54568	GSM1319098	10	MDD	PRDX2	5.804554385
GSE54568	GSM1319099	12	MDD	PRDX2	5.59843961
GSE54568	GSM1319100	13	MDD	PRDX2	5.573227783
GSE54568	GSM1319101	14	MDD	PRDX2	6.119550208
GSE54568	GSM1319102	16	MDD	PRDX2	5.783506617
GSE54568	GSM1319103	17	MDD	PRDX2	5.730422745
GSE54568	GSM1319104	19	MDD	PRDX2	5.561574079
GSE54568	GSM1319105	21	MDD	PRDX2	5.423069027
GSE54568	GSM1319106	24	MDD	PRDX2	5.5097348
GSE54568	GSM1319107	28	MDD	PRDX2	5.708106216
GSE54568	GSM1319078	3	CTRL	VGF	7.815412013
GSE54568	GSM1319079	5	CTRL	VGF	8.083822023
GSE54568	GSM1319080	6	CTRL	VGF	7.441781372
GSE54568	GSM1319081	8	CTRL	VGF	7.645032901
GSE54568	GSM1319082	9	CTRL	VGF	7.907642498
GSE54568	GSM1319083	10	CTRL	VGF	8.186764505
GSE54568	GSM1319084	12	CTRL	VGF	7.589119257
GSE54568	GSM1319085	13	CTRL	VGF	7.635233345
GSE54568	GSM1319086	14	CTRL	VGF	7.614769264
GSE54568	GSM1319087	16	CTRL	VGF	7.680728299
GSE54568	GSM1319088	17	CTRL	VGF	7.591304385
GSE54568	GSM1319089	19	CTRL	VGF	7.720567398
GSE54568	GSM1319090	21	CTRL	VGF	8.117372834
GSE54568	GSM1319091	24	CTRL	VGF	7.551257529
GSE54568	GSM1319092	28	CTRL	VGF	7.355895818
GSE54568	GSM1319093	3	MDD	VGF	7.313575444
GSE54568	GSM1319094	5	MDD	VGF	7.723274151
GSE54568	GSM1319095	6	MDD	VGF	7.336471631
GSE54568	GSM1319096	8	MDD	VGF	7.766731761
GSE54568	GSM1319097	9	MDD	VGF	7.937717043
GSE54568	GSM1319098	10	MDD	VGF	7.684006891
GSE54568	GSM1319099	12	MDD	VGF	7.46087843
GSE54568	GSM1319100	13	MDD	VGF	7.185492839
GSE54568	GSM1319101	14	MDD	VGF	7.555742783
GSE54568	GSM1319102	16	MDD	VGF	7.589566302
GSE54568	GSM1319103	17	MDD	VGF	7.24512682
GSE54568	GSM1319104	19	MDD	VGF	7.498468174
GSE54568	GSM1319105	21	MDD	VGF	7.74314459
GSE54568	GSM1319106	24	MDD	VGF	7.315279415
GSE54568	GSM1319107	28	MDD	VGF	7.905052704
GSE54568	GSM1319078	3	CTRL	ADAMTS16	4.848268842
GSE54568	GSM1319079	5	CTRL	ADAMTS16	5.294100384
GSE54568	GSM1319080	6	CTRL	ADAMTS16	5.158682021
GSE54568	GSM1319081	8	CTRL	ADAMTS16	5.103550612
GSE54568	GSM1319082	9	CTRL	ADAMTS16	5.085150979
GSE54568	GSM1319083	10	CTRL	ADAMTS16	5.459157083
GSE54568	GSM1319084	12	CTRL	ADAMTS16	4.966100006
GSE54568	GSM1319085	13	CTRL	ADAMTS16	5.044522521
GSE54568	GSM1319086	14	CTRL	ADAMTS16	4.984456483
GSE54568	GSM1319087	16	CTRL	ADAMTS16	4.923518168
GSE54568	GSM1319088	17	CTRL	ADAMTS16	5.014101469
GSE54568	GSM1319089	19	CTRL	ADAMTS16	5.104269559
GSE54568	GSM1319090	21	CTRL	ADAMTS16	5.309483988
GSE54568	GSM1319091	24	CTRL	ADAMTS16	5.184312192
GSE54568	GSM1319092	28	CTRL	ADAMTS16	5.113744324
GSE54568	GSM1319093	3	MDD	ADAMTS16	4.812449881
GSE54568	GSM1319094	5	MDD	ADAMTS16	5.050682393
GSE54568	GSM1319095	6	MDD	ADAMTS16	5.103806517
GSE54568	GSM1319096	8	MDD	ADAMTS16	5.016837638
GSE54568	GSM1319097	9	MDD	ADAMTS16	5.124486026
GSE54568	GSM1319098	10	MDD	ADAMTS16	5.196394557
GSE54568	GSM1319099	12	MDD	ADAMTS16	5.006676944
GSE54568	GSM1319100	13	MDD	ADAMTS16	4.720983577
GSE54568	GSM1319101	14	MDD	ADAMTS16	4.725390959
GSE54568	GSM1319102	16	MDD	ADAMTS16	4.733118549
GSE54568	GSM1319103	17	MDD	ADAMTS16	4.91709886
GSE54568	GSM1319104	19	MDD	ADAMTS16	4.849830682
GSE54568	GSM1319105	21	MDD	ADAMTS16	4.916973092
GSE54568	GSM1319106	24	MDD	ADAMTS16	4.832103655
GSE54568	GSM1319107	28	MDD	ADAMTS16	4.930660296
GSE54568	GSM1319078	3	CTRL	NPTX2	10.24135161
GSE54568	GSM1319079	5	CTRL	NPTX2	10.34771972
GSE54568	GSM1319080	6	CTRL	NPTX2	9.361838476
GSE54568	GSM1319081	8	CTRL	NPTX2	10.12452304
GSE54568	GSM1319082	9	CTRL	NPTX2	10.94501773
GSE54568	GSM1319083	10	CTRL	NPTX2	9.953521108
GSE54568	GSM1319084	12	CTRL	NPTX2	10.18339022
GSE54568	GSM1319085	13	CTRL	NPTX2	10.61931462
GSE54568	GSM1319086	14	CTRL	NPTX2	10.71691295
GSE54568	GSM1319087	16	CTRL	NPTX2	10.42219357
GSE54568	GSM1319088	17	CTRL	NPTX2	10.75220468
GSE54568	GSM1319089	19	CTRL	NPTX2	10.8906443
GSE54568	GSM1319090	21	CTRL	NPTX2	10.75688666
GSE54568	GSM1319091	24	CTRL	NPTX2	10.19802031
GSE54568	GSM1319092	28	CTRL	NPTX2	10.43492026
GSE54568	GSM1319093	3	MDD	NPTX2	9.579898928
GSE54568	GSM1319094	5	MDD	NPTX2	10.20767228
GSE54568	GSM1319095	6	MDD	NPTX2	8.815158466
GSE54568	GSM1319096	8	MDD	NPTX2	10.16540518
GSE54568	GSM1319097	9	MDD	NPTX2	10.80607428
GSE54568	GSM1319098	10	MDD	NPTX2	10.44659489
GSE54568	GSM1319099	12	MDD	NPTX2	9.012726147
GSE54568	GSM1319100	13	MDD	NPTX2	9.241737125
GSE54568	GSM1319101	14	MDD	NPTX2	10.26212951
GSE54568	GSM1319102	16	MDD	NPTX2	10.4545379
GSE54568	GSM1319103	17	MDD	NPTX2	10.50100374
GSE54568	GSM1319104	19	MDD	NPTX2	10.4376303
GSE54568	GSM1319105	21	MDD	NPTX2	10.85428155
GSE54568	GSM1319106	24	MDD	NPTX2	8.817039396
GSE54568	GSM1319107	28	MDD	NPTX2	10.67565253
GSE54568	GSM1319078	3	CTRL	EGR1	10.33058367
GSE54568	GSM1319079	5	CTRL	EGR1	10.4145241
GSE54568	GSM1319080	6	CTRL	EGR1	10.19142934
GSE54568	GSM1319081	8	CTRL	EGR1	10.70340731
GSE54568	GSM1319082	9	CTRL	EGR1	10.10662151
GSE54568	GSM1319083	10	CTRL	EGR1	10.03341755
GSE54568	GSM1319084	12	CTRL	EGR1	9.650294791
GSE54568	GSM1319085	13	CTRL	EGR1	9.726322653
GSE54568	GSM1319086	14	CTRL	EGR1	9.342818707
GSE54568	GSM1319087	16	CTRL	EGR1	10.23154055
GSE54568	GSM1319088	17	CTRL	EGR1	10.61695736
GSE54568	GSM1319089	19	CTRL	EGR1	10.65866735
GSE54568	GSM1319090	21	CTRL	EGR1	10.81807056
GSE54568	GSM1319091	24	CTRL	EGR1	9.929332333
GSE54568	GSM1319092	28	CTRL	EGR1	10.97703433
GSE54568	GSM1319093	3	MDD	EGR1	9.72873539
GSE54568	GSM1319094	5	MDD	EGR1	10.40379709
GSE54568	GSM1319095	6	MDD	EGR1	10.38725283
GSE54568	GSM1319096	8	MDD	EGR1	10.38616553
GSE54568	GSM1319097	9	MDD	EGR1	10.83981802
GSE54568	GSM1319098	10	MDD	EGR1	10.00191344
GSE54568	GSM1319099	12	MDD	EGR1	9.445887778
GSE54568	GSM1319100	13	MDD	EGR1	9.704659034
GSE54568	GSM1319101	14	MDD	EGR1	10.64513642
GSE54568	GSM1319102	16	MDD	EGR1	10.38892903
GSE54568	GSM1319103	17	MDD	EGR1	10.8451527
GSE54568	GSM1319104	19	MDD	EGR1	10.20791199
GSE54568	GSM1319105	21	MDD	EGR1	10.06868988
GSE54568	GSM1319106	24	MDD	EGR1	9.800864019
GSE54568	GSM1319107	28	MDD	EGR1	10.19362754
GSE54568	GSM1319078	3	CTRL	ZNF701	4.063230077
GSE54568	GSM1319079	5	CTRL	ZNF701	4.166903822
GSE54568	GSM1319080	6	CTRL	ZNF701	4.117540678
GSE54568	GSM1319081	8	CTRL	ZNF701	4.180025357
GSE54568	GSM1319082	9	CTRL	ZNF701	4.234700908
GSE54568	GSM1319083	10	CTRL	ZNF701	4.264274109
GSE54568	GSM1319084	12	CTRL	ZNF701	4.437029484
GSE54568	GSM1319085	13	CTRL	ZNF701	4.197756423
GSE54568	GSM1319086	14	CTRL	ZNF701	4.220356231
GSE54568	GSM1319087	16	CTRL	ZNF701	4.258935017
GSE54568	GSM1319088	17	CTRL	ZNF701	4.138462581
GSE54568	GSM1319089	19	CTRL	ZNF701	4.181778861
GSE54568	GSM1319090	21	CTRL	ZNF701	4.089767009
GSE54568	GSM1319091	24	CTRL	ZNF701	4.191953727
GSE54568	GSM1319092	28	CTRL	ZNF701	4.340099818
GSE54568	GSM1319093	3	MDD	ZNF701	4.339952068
GSE54568	GSM1319094	5	MDD	ZNF701	4.024412408
GSE54568	GSM1319095	6	MDD	ZNF701	4.196715024
GSE54568	GSM1319096	8	MDD	ZNF701	4.050755282
GSE54568	GSM1319097	9	MDD	ZNF701	4.231334036
GSE54568	GSM1319098	10	MDD	ZNF701	4.432295313
GSE54568	GSM1319099	12	MDD	ZNF701	4.369382514
GSE54568	GSM1319100	13	MDD	ZNF701	4.391273997
GSE54568	GSM1319101	14	MDD	ZNF701	4.351246601
GSE54568	GSM1319102	16	MDD	ZNF701	4.169836744
GSE54568	GSM1319103	17	MDD	ZNF701	4.230091097
GSE54568	GSM1319104	19	MDD	ZNF701	4.294681648
GSE54568	GSM1319105	21	MDD	ZNF701	3.998668396
GSE54568	GSM1319106	24	MDD	ZNF701	4.35199035
GSE54568	GSM1319107	28	MDD	ZNF701	4.053517831
GSE54568	GSM1319078	3	CTRL	MFN1	7.488004863
GSE54568	GSM1319079	5	CTRL	MFN1	7.683767951
GSE54568	GSM1319080	6	CTRL	MFN1	7.905480334
GSE54568	GSM1319081	8	CTRL	MFN1	7.992275468
GSE54568	GSM1319082	9	CTRL	MFN1	7.849737982
GSE54568	GSM1319083	10	CTRL	MFN1	7.423300545
GSE54568	GSM1319084	12	CTRL	MFN1	7.913696909
GSE54568	GSM1319085	13	CTRL	MFN1	8.073530373
GSE54568	GSM1319086	14	CTRL	MFN1	8.187692183
GSE54568	GSM1319087	16	CTRL	MFN1	7.502976528
GSE54568	GSM1319088	17	CTRL	MFN1	8.127968823
GSE54568	GSM1319089	19	CTRL	MFN1	7.900869918
GSE54568	GSM1319090	21	CTRL	MFN1	7.565780965
GSE54568	GSM1319091	24	CTRL	MFN1	7.642931268
GSE54568	GSM1319092	28	CTRL	MFN1	7.717745449
GSE54568	GSM1319093	3	MDD	MFN1	7.922725753
GSE54568	GSM1319094	5	MDD	MFN1	7.962894843
GSE54568	GSM1319095	6	MDD	MFN1	7.09877908
GSE54568	GSM1319096	8	MDD	MFN1	7.644437843
GSE54568	GSM1319097	9	MDD	MFN1	7.867844804
GSE54568	GSM1319098	10	MDD	MFN1	7.479079464
GSE54568	GSM1319099	12	MDD	MFN1	7.624487934
GSE54568	GSM1319100	13	MDD	MFN1	7.645613204
GSE54568	GSM1319101	14	MDD	MFN1	7.643240617
GSE54568	GSM1319102	16	MDD	MFN1	7.901997572
GSE54568	GSM1319103	17	MDD	MFN1	7.870772075
GSE54568	GSM1319104	19	MDD	MFN1	7.564397467
GSE54568	GSM1319105	21	MDD	MFN1	7.883234901
GSE54568	GSM1319106	24	MDD	MFN1	7.553605719
GSE54568	GSM1319107	28	MDD	MFN1	7.935132973
GSE54568	GSM1319078	3	CTRL	SOD2	8.404432629
GSE54568	GSM1319079	5	CTRL	SOD2	8.045159414
GSE54568	GSM1319080	6	CTRL	SOD2	7.839414947
GSE54568	GSM1319081	8	CTRL	SOD2	7.996591409
GSE54568	GSM1319082	9	CTRL	SOD2	7.952044401
GSE54568	GSM1319083	10	CTRL	SOD2	7.960334311
GSE54568	GSM1319084	12	CTRL	SOD2	6.221002029
GSE54568	GSM1319085	13	CTRL	SOD2	6.847517214
GSE54568	GSM1319086	14	CTRL	SOD2	6.085505042
GSE54568	GSM1319087	16	CTRL	SOD2	7.037539054
GSE54568	GSM1319088	17	CTRL	SOD2	7.862453322
GSE54568	GSM1319089	19	CTRL	SOD2	8.398333613
GSE54568	GSM1319090	21	CTRL	SOD2	7.36712324
GSE54568	GSM1319091	24	CTRL	SOD2	6.803928818
GSE54568	GSM1319092	28	CTRL	SOD2	8.563721487
GSE54568	GSM1319093	3	MDD	SOD2	7.858581964
GSE54568	GSM1319094	5	MDD	SOD2	8.563223613
GSE54568	GSM1319095	6	MDD	SOD2	9.47343972
GSE54568	GSM1319096	8	MDD	SOD2	9.096092235
GSE54568	GSM1319097	9	MDD	SOD2	8.144023775
GSE54568	GSM1319098	10	MDD	SOD2	8.120718463
GSE54568	GSM1319099	12	MDD	SOD2	7.658069101
GSE54568	GSM1319100	13	MDD	SOD2	7.53418042
GSE54568	GSM1319101	14	MDD	SOD2	8.089582337
GSE54568	GSM1319102	16	MDD	SOD2	8.261690188
GSE54568	GSM1319103	17	MDD	SOD2	9.042567247
GSE54568	GSM1319104	19	MDD	SOD2	7.213996967
GSE54568	GSM1319105	21	MDD	SOD2	7.25801553
GSE54568	GSM1319106	24	MDD	SOD2	6.63598225
GSE54568	GSM1319107	28	MDD	SOD2	7.891946475
GSE54568	GSM1319078	3	CTRL	MTOR	7.498697998
GSE54568	GSM1319079	5	CTRL	MTOR	7.373063312
GSE54568	GSM1319080	6	CTRL	MTOR	7.141895593
GSE54568	GSM1319081	8	CTRL	MTOR	7.469901994
GSE54568	GSM1319082	9	CTRL	MTOR	7.550475534
GSE54568	GSM1319083	10	CTRL	MTOR	7.240153283
GSE54568	GSM1319084	12	CTRL	MTOR	7.435872839
GSE54568	GSM1319085	13	CTRL	MTOR	7.386536712
GSE54568	GSM1319086	14	CTRL	MTOR	7.377956901
GSE54568	GSM1319087	16	CTRL	MTOR	6.993250927
GSE54568	GSM1319088	17	CTRL	MTOR	7.546853675
GSE54568	GSM1319089	19	CTRL	MTOR	7.302382746
GSE54568	GSM1319090	21	CTRL	MTOR	7.520082949
GSE54568	GSM1319091	24	CTRL	MTOR	7.335329512
GSE54568	GSM1319092	28	CTRL	MTOR	7.499250898
GSE54568	GSM1319093	3	MDD	MTOR	7.155635483
GSE54568	GSM1319094	5	MDD	MTOR	7.341943209
GSE54568	GSM1319095	6	MDD	MTOR	7.372541118
GSE54568	GSM1319096	8	MDD	MTOR	7.701359406
GSE54568	GSM1319097	9	MDD	MTOR	7.535439823
GSE54568	GSM1319098	10	MDD	MTOR	7.50303987
GSE54568	GSM1319099	12	MDD	MTOR	7.519564236
GSE54568	GSM1319100	13	MDD	MTOR	7.357497242
GSE54568	GSM1319101	14	MDD	MTOR	7.676736011
GSE54568	GSM1319102	16	MDD	MTOR	7.544314145
GSE54568	GSM1319103	17	MDD	MTOR	7.480117756
GSE54568	GSM1319104	19	MDD	MTOR	7.150551552
GSE54568	GSM1319105	21	MDD	MTOR	7.241036984
GSE54568	GSM1319106	24	MDD	MTOR	7.359049943
GSE54568	GSM1319107	28	MDD	MTOR	7.692708241
GSE54568	GSM1319078	3	CTRL	PRDX3	10.09942994
GSE54568	GSM1319079	5	CTRL	PRDX3	10.5499948
GSE54568	GSM1319080	6	CTRL	PRDX3	10.1761724
GSE54568	GSM1319081	8	CTRL	PRDX3	10.73858576
GSE54568	GSM1319082	9	CTRL	PRDX3	10.42760345
GSE54568	GSM1319083	10	CTRL	PRDX3	10.41190774
GSE54568	GSM1319084	12	CTRL	PRDX3	10.70366744
GSE54568	GSM1319085	13	CTRL	PRDX3	10.62067722
GSE54568	GSM1319086	14	CTRL	PRDX3	10.84554477
GSE54568	GSM1319087	16	CTRL	PRDX3	10.49489572
GSE54568	GSM1319088	17	CTRL	PRDX3	10.61754103
GSE54568	GSM1319089	19	CTRL	PRDX3	10.58151827
GSE54568	GSM1319090	21	CTRL	PRDX3	10.57161072
GSE54568	GSM1319091	24	CTRL	PRDX3	10.48435091
GSE54568	GSM1319092	28	CTRL	PRDX3	10.53388342
GSE54568	GSM1319093	3	MDD	PRDX3	10.60901007
GSE54568	GSM1319094	5	MDD	PRDX3	9.725086201
GSE54568	GSM1319095	6	MDD	PRDX3	10.16461501
GSE54568	GSM1319096	8	MDD	PRDX3	10.35796212
GSE54568	GSM1319097	9	MDD	PRDX3	10.59590911
GSE54568	GSM1319098	10	MDD	PRDX3	10.62702441
GSE54568	GSM1319099	12	MDD	PRDX3	9.913830409
GSE54568	GSM1319100	13	MDD	PRDX3	10.34953736
GSE54568	GSM1319101	14	MDD	PRDX3	9.352280149
GSE54568	GSM1319102	16	MDD	PRDX3	10.38783513
GSE54568	GSM1319103	17	MDD	PRDX3	10.26376843
GSE54568	GSM1319104	19	MDD	PRDX3	10.34555726
GSE54568	GSM1319105	21	MDD	PRDX3	10.54213626
GSE54568	GSM1319106	24	MDD	PRDX3	10.06929232
GSE54568	GSM1319107	28	MDD	PRDX3	10.48376221
GSE54568	GSM1319078	3	CTRL	SKA2	6.215890879
GSE54568	GSM1319079	5	CTRL	SKA2	6.147281417
GSE54568	GSM1319080	6	CTRL	SKA2	6.761701834
GSE54568	GSM1319081	8	CTRL	SKA2	6.650654843
GSE54568	GSM1319082	9	CTRL	SKA2	6.158912382
GSE54568	GSM1319083	10	CTRL	SKA2	6.241476992
GSE54568	GSM1319084	12	CTRL	SKA2	6.436830691
GSE54568	GSM1319085	13	CTRL	SKA2	6.342792522
GSE54568	GSM1319086	14	CTRL	SKA2	6.376327008
GSE54568	GSM1319087	16	CTRL	SKA2	5.685110542
GSE54568	GSM1319088	17	CTRL	SKA2	6.180243902
GSE54568	GSM1319089	19	CTRL	SKA2	6.345596421
GSE54568	GSM1319090	21	CTRL	SKA2	6.044849975
GSE54568	GSM1319091	24	CTRL	SKA2	6.166485671
GSE54568	GSM1319092	28	CTRL	SKA2	6.427973281
GSE54568	GSM1319093	3	MDD	SKA2	6.23107189
GSE54568	GSM1319094	5	MDD	SKA2	5.492901447
GSE54568	GSM1319095	6	MDD	SKA2	5.974312842
GSE54568	GSM1319096	8	MDD	SKA2	6.586098541
GSE54568	GSM1319097	9	MDD	SKA2	6.168605241
GSE54568	GSM1319098	10	MDD	SKA2	5.854107389
GSE54568	GSM1319099	12	MDD	SKA2	5.821199627
GSE54568	GSM1319100	13	MDD	SKA2	5.836054252
GSE54568	GSM1319101	14	MDD	SKA2	5.519858003
GSE54568	GSM1319102	16	MDD	SKA2	6.013377261
GSE54568	GSM1319103	17	MDD	SKA2	6.233050233
GSE54568	GSM1319104	19	MDD	SKA2	6.099016671
GSE54568	GSM1319105	21	MDD	SKA2	6.472650563
GSE54568	GSM1319106	24	MDD	SKA2	5.831806285
GSE54568	GSM1319107	28	MDD	SKA2	5.984786624
GSE54568	GSM1319078	3	CTRL	SAT1	11.05481455
GSE54568	GSM1319079	5	CTRL	SAT1	10.59074476
GSE54568	GSM1319080	6	CTRL	SAT1	10.93852333
GSE54568	GSM1319081	8	CTRL	SAT1	10.46754309
GSE54568	GSM1319082	9	CTRL	SAT1	10.10133631
GSE54568	GSM1319083	10	CTRL	SAT1	10.23656191
GSE54568	GSM1319084	12	CTRL	SAT1	10.56354348
GSE54568	GSM1319085	13	CTRL	SAT1	10.30255914
GSE54568	GSM1319086	14	CTRL	SAT1	10.28916143
GSE54568	GSM1319087	16	CTRL	SAT1	10.24544188
GSE54568	GSM1319088	17	CTRL	SAT1	10.31544058
GSE54568	GSM1319089	19	CTRL	SAT1	10.18592221
GSE54568	GSM1319090	21	CTRL	SAT1	10.31577689
GSE54568	GSM1319091	24	CTRL	SAT1	10.45507487
GSE54568	GSM1319092	28	CTRL	SAT1	10.43232545
GSE54568	GSM1319093	3	MDD	SAT1	10.53173211
GSE54568	GSM1319094	5	MDD	SAT1	10.22358923
GSE54568	GSM1319095	6	MDD	SAT1	11.040805
GSE54568	GSM1319096	8	MDD	SAT1	10.53552759
GSE54568	GSM1319097	9	MDD	SAT1	10.4606755
GSE54568	GSM1319098	10	MDD	SAT1	10.02406274
GSE54568	GSM1319099	12	MDD	SAT1	10.20880291
GSE54568	GSM1319100	13	MDD	SAT1	10.51343004
GSE54568	GSM1319101	14	MDD	SAT1	10.19516713
GSE54568	GSM1319102	16	MDD	SAT1	10.34382705
GSE54568	GSM1319103	17	MDD	SAT1	10.28309594
GSE54568	GSM1319104	19	MDD	SAT1	10.51859504
GSE54568	GSM1319105	21	MDD	SAT1	10.57335452
GSE54568	GSM1319106	24	MDD	SAT1	9.998929418
GSE54568	GSM1319107	28	MDD	SAT1	10.34278177
GSE54568	GSM1319078	3	CTRL	BDNF	6.242895412
GSE54568	GSM1319079	5	CTRL	BDNF	6.257675469
GSE54568	GSM1319080	6	CTRL	BDNF	5.633761942
GSE54568	GSM1319081	8	CTRL	BDNF	6.263089974
GSE54568	GSM1319082	9	CTRL	BDNF	6.908327828
GSE54568	GSM1319083	10	CTRL	BDNF	6.177779695
GSE54568	GSM1319084	12	CTRL	BDNF	6.710983152
GSE54568	GSM1319085	13	CTRL	BDNF	6.712659967
GSE54568	GSM1319086	14	CTRL	BDNF	6.805737346
GSE54568	GSM1319087	16	CTRL	BDNF	6.477133474
GSE54568	GSM1319088	17	CTRL	BDNF	6.81127828
GSE54568	GSM1319089	19	CTRL	BDNF	6.520323932
GSE54568	GSM1319090	21	CTRL	BDNF	6.610112898
GSE54568	GSM1319091	24	CTRL	BDNF	6.398801753
GSE54568	GSM1319092	28	CTRL	BDNF	6.751885315
GSE54568	GSM1319093	3	MDD	BDNF	6.223200026
GSE54568	GSM1319094	5	MDD	BDNF	6.153626089
GSE54568	GSM1319095	6	MDD	BDNF	5.708760427
GSE54568	GSM1319096	8	MDD	BDNF	6.399173099
GSE54568	GSM1319097	9	MDD	BDNF	6.682496735
GSE54568	GSM1319098	10	MDD	BDNF	6.764918931
GSE54568	GSM1319099	12	MDD	BDNF	5.82181504
GSE54568	GSM1319100	13	MDD	BDNF	5.749442335
GSE54568	GSM1319101	14	MDD	BDNF	6.25529905
GSE54568	GSM1319102	16	MDD	BDNF	6.82452785
GSE54568	GSM1319103	17	MDD	BDNF	6.614250464
GSE54568	GSM1319104	19	MDD	BDNF	6.315151779
GSE54568	GSM1319105	21	MDD	BDNF	7.080239084
GSE54568	GSM1319106	24	MDD	BDNF	6.258034899
GSE54568	GSM1319107	28	MDD	BDNF	6.588460626
GSE102556	14.BA8_9		CTRL	GPX4	5.103012651470623
GSE102556	17.BA8_9		CTRL	GPX4	5.005653342488167
GSE102556	20.BA8_9		CTRL	GPX4	5.263273534435279
GSE102556	23.BA8_9		CTRL	GPX4	5.552828030108978
GSE102556	28.BA8_9		CTRL	GPX4	5.016460361571145
GSE102556	32.BA8_9		CTRL	GPX4	5.0598548007317286
GSE102556	40.BA8_9		MDD	GPX4	5.266474863365754
GSE102556	43.BA8_9		CTRL	GPX4	5.026641548465989
GSE102556	45.BA8_9		CTRL	GPX4	5.2380071678032785
GSE102556	51.BA8_9		MDD	GPX4	5.419210841770545
GSE102556	56.BA8_9		MDD	GPX4	5.00123122199295
GSE102556	57.BA8_9		CTRL	GPX4	5.220478789309331
GSE102556	61.BA8_9		MDD	GPX4	5.256639114465363
GSE102556	63.BA8_9		MDD	GPX4	5.536554714094172
GSE102556	67.BA8_9		MDD	GPX4	4.939171446589826
GSE102556	68.BA8_9		MDD	GPX4	5.310288582316289
GSE102556	69.BA8_9		MDD	GPX4	5.329363068407538
GSE102556	72.BA8_9		MDD	GPX4	5.4174687557521235
GSE102556	74.BA8_9		CTRL	GPX4	5.373939679113626
GSE102556	84.BA8_9		MDD	GPX4	5.568541308233408
GSE102556	93.BA8_9		MDD	GPX4	5.299544359408737
GSE102556	105.BA8_9		MDD	GPX4	5.214597478595258
GSE102556	111.BA8_9		MDD	GPX4	5.289623750375888
GSE102556	113.BA8_9		MDD	GPX4	5.134820168089981
GSE102556	114.BA8_9		MDD	GPX4	5.525867322266749
GSE102556	117.BA8_9		MDD	GPX4	5.521862004430736
GSE102556	120.BA8_9		MDD	GPX4	5.22452506573271
GSE102556	124.BA8_9		MDD	GPX4	5.382640980952714
GSE102556	128.BA8_9		CTRL	GPX4	5.36032491517951
GSE102556	129.BA8_9		MDD	GPX4	5.537028541341275
GSE102556	150.BA8_9		CTRL	GPX4	4.95878543897346
GSE102556	153.BA8_9		MDD	GPX4	5.4840322968021225
GSE102556	162.BA8_9		CTRL	GPX4	4.861503749670898
GSE102556	183.BA8_9		MDD	GPX4	5.360745955765417
GSE102556	189.BA8_9		CTRL	GPX4	4.924369398081031
GSE102556	198.BA8_9		MDD	GPX4	5.4531180763387725
GSE102556	199.BA8_9		CTRL	GPX4	5.299843297561493
GSE102556	201.BA8_9		CTRL	GPX4	5.195413618061528
GSE102556	205.BA8_9		MDD	GPX4	5.091515406061519
GSE102556	212.BA8_9		CTRL	GPX4	5.043010730525674
GSE102556	222.BA8_9		MDD	GPX4	5.221203389324335
GSE102556	235.BA8_9		MDD	GPX4	5.027529076910115
GSE102556	236.BA8_9		CTRL	GPX4	5.477216823370836
GSE102556	238.BA8_9		CTRL	GPX4	5.1273628543507135
GSE102556	242.BA8_9		CTRL	GPX4	5.293209853045196
GSE102556	246.BA8_9		MDD	GPX4	5.295242674803298
GSE102556	247.BA8_9		CTRL	GPX4	5.07910276872001
GSE102556	249.BA8_9		CTRL	GPX4	5.310637258214257
GSE102556	14.BA8_9		CTRL	PRDX2	5.334156425471894
GSE102556	17.BA8_9		CTRL	PRDX2	5.222687980847183
GSE102556	20.BA8_9		CTRL	PRDX2	5.213373246266873
GSE102556	23.BA8_9		CTRL	PRDX2	5.603673593719633
GSE102556	28.BA8_9		CTRL	PRDX2	5.4143440089013914
GSE102556	32.BA8_9		CTRL	PRDX2	5.009450975345936
GSE102556	40.BA8_9		MDD	PRDX2	5.406617708375629
GSE102556	43.BA8_9		CTRL	PRDX2	5.240761070087492
GSE102556	45.BA8_9		CTRL	PRDX2	5.340426275989817
GSE102556	51.BA8_9		MDD	PRDX2	5.592111119606744
GSE102556	56.BA8_9		MDD	PRDX2	4.995339297893966
GSE102556	57.BA8_9		CTRL	PRDX2	5.387918434023124
GSE102556	61.BA8_9		MDD	PRDX2	5.358340084905166
GSE102556	63.BA8_9		MDD	PRDX2	5.607191567381784
GSE102556	67.BA8_9		MDD	PRDX2	5.200354830702701
GSE102556	68.BA8_9		MDD	PRDX2	5.558701828407135
GSE102556	69.BA8_9		MDD	PRDX2	5.47958147066735
GSE102556	72.BA8_9		MDD	PRDX2	5.6490279247183555
GSE102556	74.BA8_9		CTRL	PRDX2	5.4626753913824855
GSE102556	84.BA8_9		MDD	PRDX2	5.48335916923552
GSE102556	93.BA8_9		MDD	PRDX2	5.363020865717204
GSE102556	105.BA8_9		MDD	PRDX2	5.484770494272589
GSE102556	111.BA8_9		MDD	PRDX2	5.587335374908993
GSE102556	113.BA8_9		MDD	PRDX2	5.489924749165318
GSE102556	114.BA8_9		MDD	PRDX2	5.498253961550772
GSE102556	117.BA8_9		MDD	PRDX2	5.558471372739293
GSE102556	120.BA8_9		MDD	PRDX2	5.490381233167452
GSE102556	124.BA8_9		MDD	PRDX2	5.348906192581321
GSE102556	128.BA8_9		CTRL	PRDX2	5.510299517358509
GSE102556	129.BA8_9		MDD	PRDX2	5.529187594798736
GSE102556	150.BA8_9		CTRL	PRDX2	5.207849014656443
GSE102556	153.BA8_9		MDD	PRDX2	5.569187865559146
GSE102556	162.BA8_9		CTRL	PRDX2	5.255421824227595
GSE102556	183.BA8_9		MDD	PRDX2	5.515657733228839
GSE102556	189.BA8_9		CTRL	PRDX2	5.06016876842132
GSE102556	198.BA8_9		MDD	PRDX2	5.666949073932626
GSE102556	199.BA8_9		CTRL	PRDX2	5.588286973580006
GSE102556	201.BA8_9		CTRL	PRDX2	5.494009105362037
GSE102556	205.BA8_9		MDD	PRDX2	5.467432767079658
GSE102556	212.BA8_9		CTRL	PRDX2	5.56833733241634
GSE102556	222.BA8_9		MDD	PRDX2	5.479851370227518
GSE102556	235.BA8_9		MDD	PRDX2	5.287739487279147
GSE102556	236.BA8_9		CTRL	PRDX2	5.632911333977771
GSE102556	238.BA8_9		CTRL	PRDX2	5.157372306886349
GSE102556	242.BA8_9		CTRL	PRDX2	5.5662226908477574
GSE102556	246.BA8_9		MDD	PRDX2	5.52295963747825
GSE102556	247.BA8_9		CTRL	PRDX2	5.396485202258162
GSE102556	249.BA8_9		CTRL	PRDX2	5.5573722346807015
GSE102556	14.BA8_9		CTRL	VGF	2.5563058205264473
GSE102556	17.BA8_9		CTRL	VGF	2.9367440109265446
GSE102556	20.BA8_9		CTRL	VGF	2.705990776164022
GSE102556	23.BA8_9		CTRL	VGF	2.218999726526628
GSE102556	28.BA8_9		CTRL	VGF	2.470064032988441
GSE102556	32.BA8_9		CTRL	VGF	3.133620946961887
GSE102556	40.BA8_9		MDD	VGF	3.0339229220653805
GSE102556	43.BA8_9		CTRL	VGF	2.261171187472601
GSE102556	45.BA8_9		CTRL	VGF	3.2754108381431926
GSE102556	51.BA8_9		MDD	VGF	2.445438253140349
GSE102556	56.BA8_9		MDD	VGF	3.1492134400233933
GSE102556	57.BA8_9		CTRL	VGF	2.673457949774139
GSE102556	61.BA8_9		MDD	VGF	2.3056593859241543
GSE102556	63.BA8_9		MDD	VGF	3.034630926730706
GSE102556	67.BA8_9		MDD	VGF	2.4888859384446906
GSE102556	68.BA8_9		MDD	VGF	2.629852985882741
GSE102556	69.BA8_9		MDD	VGF	2.6900174931138507
GSE102556	72.BA8_9		MDD	VGF	3.104574323905408
GSE102556	74.BA8_9		CTRL	VGF	2.526785638370209
GSE102556	84.BA8_9		MDD	VGF	3.0163950764790526
GSE102556	93.BA8_9		MDD	VGF	2.2613356421828037
GSE102556	105.BA8_9		MDD	VGF	2.676709324787834
GSE102556	111.BA8_9		MDD	VGF	3.0640291008890497
GSE102556	113.BA8_9		MDD	VGF	2.3627999318875363
GSE102556	114.BA8_9		MDD	VGF	3.337774033844026
GSE102556	117.BA8_9		MDD	VGF	2.931586638668914
GSE102556	120.BA8_9		MDD	VGF	2.5754849837153686
GSE102556	124.BA8_9		MDD	VGF	2.5947112156920165
GSE102556	128.BA8_9		CTRL	VGF	2.772130259887044
GSE102556	129.BA8_9		MDD	VGF	3.13182083085164
GSE102556	150.BA8_9		CTRL	VGF	3.0093789267691338
GSE102556	153.BA8_9		MDD	VGF	2.6326956584235472
GSE102556	162.BA8_9		CTRL	VGF	2.4703024480006586
GSE102556	183.BA8_9		MDD	VGF	2.93176032233721
GSE102556	189.BA8_9		CTRL	VGF	3.2788555410802673
GSE102556	198.BA8_9		MDD	VGF	2.7154738461736967
GSE102556	199.BA8_9		CTRL	VGF	2.731393651269006
GSE102556	201.BA8_9		CTRL	VGF	3.2273933810392523
GSE102556	205.BA8_9		MDD	VGF	1.4788942272142556
GSE102556	212.BA8_9		CTRL	VGF	2.9349716043033083
GSE102556	222.BA8_9		MDD	VGF	3.0655879941089568
GSE102556	235.BA8_9		MDD	VGF	2.9133772996199103
GSE102556	236.BA8_9		CTRL	VGF	2.970431137925825
GSE102556	238.BA8_9		CTRL	VGF	3.038768466497124
GSE102556	242.BA8_9		CTRL	VGF	2.2066703719739196
GSE102556	246.BA8_9		MDD	VGF	2.595897972469935
GSE102556	247.BA8_9		CTRL	VGF	2.6245225200078592
GSE102556	249.BA8_9		CTRL	VGF	2.823345908285235
GSE102556	14.BA8_9		CTRL	ADAMTS16	0.6557178018771842
GSE102556	17.BA8_9		CTRL	ADAMTS16	0.8087563946597071
GSE102556	20.BA8_9		CTRL	ADAMTS16	0.6762127822557241
GSE102556	23.BA8_9		CTRL	ADAMTS16	0.6408606289989603
GSE102556	28.BA8_9		CTRL	ADAMTS16	0.6786561159195043
GSE102556	32.BA8_9		CTRL	ADAMTS16	0.985257476931052
GSE102556	40.BA8_9		MDD	ADAMTS16	0.8903232067401339
GSE102556	43.BA8_9		CTRL	ADAMTS16	0.6793849448158277
GSE102556	45.BA8_9		CTRL	ADAMTS16	0.9854715945826181
GSE102556	51.BA8_9		MDD	ADAMTS16	0.4889842622458837
GSE102556	56.BA8_9		MDD	ADAMTS16	1.0126231854497818
GSE102556	57.BA8_9		CTRL	ADAMTS16	0.8907414798236432
GSE102556	61.BA8_9		MDD	ADAMTS16	1.152736569196917
GSE102556	63.BA8_9		MDD	ADAMTS16	0.7443980897532143
GSE102556	67.BA8_9		MDD	ADAMTS16	0.9349879882698683
GSE102556	68.BA8_9		MDD	ADAMTS16	1.1012691987601255
GSE102556	69.BA8_9		MDD	ADAMTS16	0.8662215538179044
GSE102556	72.BA8_9		MDD	ADAMTS16	0.7872379584690554
GSE102556	74.BA8_9		CTRL	ADAMTS16	1.0739104200413476
GSE102556	84.BA8_9		MDD	ADAMTS16	0.7242046361698191
GSE102556	93.BA8_9		MDD	ADAMTS16	0.8643454501033503
GSE102556	105.BA8_9		MDD	ADAMTS16	0.8281282794458971
GSE102556	111.BA8_9		MDD	ADAMTS16	0.8592053355755762
GSE102556	113.BA8_9		MDD	ADAMTS16	0.7543933848640191
GSE102556	114.BA8_9		MDD	ADAMTS16	0.9733906387918292
GSE102556	117.BA8_9		MDD	ADAMTS16	0.864606690312805
GSE102556	120.BA8_9		MDD	ADAMTS16	0.7370946229826048
GSE102556	124.BA8_9		MDD	ADAMTS16	0.8758990241242142
GSE102556	128.BA8_9		CTRL	ADAMTS16	1.029648315351903
GSE102556	129.BA8_9		MDD	ADAMTS16	0.9009695110361182
GSE102556	150.BA8_9		CTRL	ADAMTS16	0.8704140998864385
GSE102556	153.BA8_9		MDD	ADAMTS16	0.6592747198631755
GSE102556	162.BA8_9		CTRL	ADAMTS16	1.046063713892929
GSE102556	183.BA8_9		MDD	ADAMTS16	0.7663136412790489
GSE102556	189.BA8_9		CTRL	ADAMTS16	0.8176120675537915
GSE102556	198.BA8_9		MDD	ADAMTS16	0.8013730080234104
GSE102556	199.BA8_9		CTRL	ADAMTS16	0.8425127720408793
GSE102556	201.BA8_9		CTRL	ADAMTS16	0.735710132921241
GSE102556	205.BA8_9		MDD	ADAMTS16	0.9022767773374288
GSE102556	212.BA8_9		CTRL	ADAMTS16	1.0330264674583332
GSE102556	222.BA8_9		MDD	ADAMTS16	0.8111147891714833
GSE102556	235.BA8_9		MDD	ADAMTS16	0.6549245481891984
GSE102556	236.BA8_9		CTRL	ADAMTS16	0.5666175254449516
GSE102556	238.BA8_9		CTRL	ADAMTS16	1.1284486899007957
GSE102556	242.BA8_9		CTRL	ADAMTS16	0.9206420984795733
GSE102556	246.BA8_9		MDD	ADAMTS16	0.6005879506565481
GSE102556	247.BA8_9		CTRL	ADAMTS16	0.74853963568955
GSE102556	249.BA8_9		CTRL	ADAMTS16	1.0590624765500356
GSE102556	14.BA8_9		CTRL	NPTX2	3.6356074560467495
GSE102556	17.BA8_9		CTRL	NPTX2	3.556715086708863
GSE102556	20.BA8_9		CTRL	NPTX2	3.435306897976959
GSE102556	23.BA8_9		CTRL	NPTX2	3.852584414006576
GSE102556	28.BA8_9		CTRL	NPTX2	3.7596065436401966
GSE102556	32.BA8_9		CTRL	NPTX2	3.3039761302673822
GSE102556	40.BA8_9		MDD	NPTX2	4.1200149349199275
GSE102556	43.BA8_9		CTRL	NPTX2	4.3266896329195506
GSE102556	45.BA8_9		CTRL	NPTX2	3.8262239444385386
GSE102556	51.BA8_9		MDD	NPTX2	3.596687222730107
GSE102556	56.BA8_9		MDD	NPTX2	3.043143582480908
GSE102556	57.BA8_9		CTRL	NPTX2	3.5337796403733934
GSE102556	61.BA8_9		MDD	NPTX2	3.196462873065267
GSE102556	63.BA8_9		MDD	NPTX2	4.3481296088778825
GSE102556	67.BA8_9		MDD	NPTX2	3.399915335574203
GSE102556	68.BA8_9		MDD	NPTX2	2.5733448864514457
GSE102556	69.BA8_9		MDD	NPTX2	3.578908801978902
GSE102556	72.BA8_9		MDD	NPTX2	3.289646476410634
GSE102556	74.BA8_9		CTRL	NPTX2	3.4714323591115597
GSE102556	84.BA8_9		MDD	NPTX2	3.7874754425944435
GSE102556	93.BA8_9		MDD	NPTX2	2.9823041847051797
GSE102556	105.BA8_9		MDD	NPTX2	3.1901295574242816
GSE102556	111.BA8_9		MDD	NPTX2	4.148932525868805
GSE102556	113.BA8_9		MDD	NPTX2	3.193626198888487
GSE102556	114.BA8_9		MDD	NPTX2	3.888765973856399
GSE102556	117.BA8_9		MDD	NPTX2	3.831546691545342
GSE102556	120.BA8_9		MDD	NPTX2	3.236604990665481
GSE102556	124.BA8_9		MDD	NPTX2	3.156744295059304
GSE102556	128.BA8_9		CTRL	NPTX2	3.4833510545987054
GSE102556	129.BA8_9		MDD	NPTX2	3.7477223797574672
GSE102556	150.BA8_9		CTRL	NPTX2	3.2812476472280028
GSE102556	153.BA8_9		MDD	NPTX2	3.4814508674148352
GSE102556	162.BA8_9		CTRL	NPTX2	1.9085972135798566
GSE102556	183.BA8_9		MDD	NPTX2	3.5451517889133948
GSE102556	189.BA8_9		CTRL	NPTX2	2.62725280948308
GSE102556	198.BA8_9		MDD	NPTX2	3.4993686041190384
GSE102556	199.BA8_9		CTRL	NPTX2	4.327867631359999
GSE102556	201.BA8_9		CTRL	NPTX2	3.8911079544178873
GSE102556	205.BA8_9		MDD	NPTX2	2.3125246912276305
GSE102556	212.BA8_9		CTRL	NPTX2	4.179939948952829
GSE102556	222.BA8_9		MDD	NPTX2	3.903132405022815
GSE102556	235.BA8_9		MDD	NPTX2	3.3484753261233267
GSE102556	236.BA8_9		CTRL	NPTX2	3.7942855399269333
GSE102556	238.BA8_9		CTRL	NPTX2	3.353888139339679
GSE102556	242.BA8_9		CTRL	NPTX2	3.2975670423970738
GSE102556	246.BA8_9		MDD	NPTX2	3.0533112399574818
GSE102556	247.BA8_9		CTRL	NPTX2	3.3251558874628278
GSE102556	249.BA8_9		CTRL	NPTX2	4.238050507560409
GSE102556	14.BA8_9		CTRL	EGR1	2.803845922303189
GSE102556	17.BA8_9		CTRL	EGR1	3.326673898433344
GSE102556	20.BA8_9		CTRL	EGR1	3.01457301347789
GSE102556	23.BA8_9		CTRL	EGR1	2.8341405037487384
GSE102556	28.BA8_9		CTRL	EGR1	2.942601474865592
GSE102556	32.BA8_9		CTRL	EGR1	3.370580290775955
GSE102556	40.BA8_9		MDD	EGR1	2.5531638485550463
GSE102556	43.BA8_9		CTRL	EGR1	2.877088304061088
GSE102556	45.BA8_9		CTRL	EGR1	2.5215578388592332
GSE102556	51.BA8_9		MDD	EGR1	2.3385745279841936
GSE102556	56.BA8_9		MDD	EGR1	4.0766670601348425
GSE102556	57.BA8_9		CTRL	EGR1	2.951961914887783
GSE102556	61.BA8_9		MDD	EGR1	2.4020891668602347
GSE102556	63.BA8_9		MDD	EGR1	3.31787075009278
GSE102556	67.BA8_9		MDD	EGR1	2.8956404037823495
GSE102556	68.BA8_9		MDD	EGR1	2.387449225350015
GSE102556	69.BA8_9		MDD	EGR1	1.6525034359246351
GSE102556	72.BA8_9		MDD	EGR1	2.539395896316512
GSE102556	74.BA8_9		CTRL	EGR1	2.9336753595466267
GSE102556	84.BA8_9		MDD	EGR1	2.6275357392179397
GSE102556	93.BA8_9		MDD	EGR1	2.3225560382575523
GSE102556	105.BA8_9		MDD	EGR1	2.799887508070044
GSE102556	111.BA8_9		MDD	EGR1	3.05811611887869
GSE102556	113.BA8_9		MDD	EGR1	2.98382600802937
GSE102556	114.BA8_9		MDD	EGR1	3.2891667679279872
GSE102556	117.BA8_9		MDD	EGR1	2.0987762180447564
GSE102556	120.BA8_9		MDD	EGR1	2.329869179188736
GSE102556	124.BA8_9		MDD	EGR1	2.5740799067460824
GSE102556	128.BA8_9		CTRL	EGR1	2.425239876352911
GSE102556	129.BA8_9		MDD	EGR1	3.465012242851227
GSE102556	150.BA8_9		CTRL	EGR1	3.9775222967459505
GSE102556	153.BA8_9		MDD	EGR1	2.516750908167963
GSE102556	162.BA8_9		CTRL	EGR1	2.3674053851677725
GSE102556	183.BA8_9		MDD	EGR1	2.6441297598394766
GSE102556	189.BA8_9		CTRL	EGR1	3.069289217998722
GSE102556	198.BA8_9		MDD	EGR1	2.3950915997247213
GSE102556	199.BA8_9		CTRL	EGR1	2.55401212377039
GSE102556	201.BA8_9		CTRL	EGR1	5.399224822409334
GSE102556	205.BA8_9		MDD	EGR1	1.820852663605115
GSE102556	212.BA8_9		CTRL	EGR1	3.469279386509461
GSE102556	222.BA8_9		MDD	EGR1	3.187550616654716
GSE102556	235.BA8_9		MDD	EGR1	2.977985413932119
GSE102556	236.BA8_9		CTRL	EGR1	2.4233328714104285
GSE102556	238.BA8_9		CTRL	EGR1	3.586461561520008
GSE102556	242.BA8_9		CTRL	EGR1	1.9616784392555604
GSE102556	246.BA8_9		MDD	EGR1	2.942404342216548
GSE102556	247.BA8_9		CTRL	EGR1	2.7961780002928656
GSE102556	249.BA8_9		CTRL	EGR1	3.280114866179481
GSE102556	14.BA8_9		CTRL	ZNF701	1.1145081468532907
GSE102556	17.BA8_9		CTRL	ZNF701	1.1042324226249443
GSE102556	20.BA8_9		CTRL	ZNF701	1.3751002298450854
GSE102556	23.BA8_9		CTRL	ZNF701	1.1443537314697891
GSE102556	28.BA8_9		CTRL	ZNF701	1.262308240764435
GSE102556	32.BA8_9		CTRL	ZNF701	1.1363611233861133
GSE102556	40.BA8_9		MDD	ZNF701	1.0444158864316533
GSE102556	43.BA8_9		CTRL	ZNF701	1.093069368647573
GSE102556	45.BA8_9		CTRL	ZNF701	1.2897200621355667
GSE102556	51.BA8_9		MDD	ZNF701	1.0504051555976888
GSE102556	56.BA8_9		MDD	ZNF701	1.1372931841521972
GSE102556	57.BA8_9		CTRL	ZNF701	1.2829821809497255
GSE102556	61.BA8_9		MDD	ZNF701	1.3515873990389216
GSE102556	63.BA8_9		MDD	ZNF701	1.3346291039407288
GSE102556	67.BA8_9		MDD	ZNF701	1.356896452659396
GSE102556	68.BA8_9		MDD	ZNF701	1.3475275045518174
GSE102556	69.BA8_9		MDD	ZNF701	1.0859747044355315
GSE102556	72.BA8_9		MDD	ZNF701	1.1770907726287645
GSE102556	74.BA8_9		CTRL	ZNF701	1.1751874158721591
GSE102556	84.BA8_9		MDD	ZNF701	1.1471018348033206
GSE102556	93.BA8_9		MDD	ZNF701	1.4245049572903092
GSE102556	105.BA8_9		MDD	ZNF701	1.2278917396857554
GSE102556	111.BA8_9		MDD	ZNF701	1.2727564165022116
GSE102556	113.BA8_9		MDD	ZNF701	1.4494113172616208
GSE102556	114.BA8_9		MDD	ZNF701	1.2756040116044212
GSE102556	117.BA8_9		MDD	ZNF701	1.1941337094259934
GSE102556	120.BA8_9		MDD	ZNF701	1.1821081260875745
GSE102556	124.BA8_9		MDD	ZNF701	1.280088188964949
GSE102556	128.BA8_9		CTRL	ZNF701	1.559565359699986
GSE102556	129.BA8_9		MDD	ZNF701	1.402360264010772
GSE102556	150.BA8_9		CTRL	ZNF701	1.146256300150397
GSE102556	153.BA8_9		MDD	ZNF701	1.1405210281896656
GSE102556	162.BA8_9		CTRL	ZNF701	1.2343064428343988
GSE102556	183.BA8_9		MDD	ZNF701	1.3020972544713725
GSE102556	189.BA8_9		CTRL	ZNF701	1.521093711525046
GSE102556	198.BA8_9		MDD	ZNF701	1.2948522398691258
GSE102556	199.BA8_9		CTRL	ZNF701	1.2600015867274834
GSE102556	201.BA8_9		CTRL	ZNF701	0.961401879088897
GSE102556	205.BA8_9		MDD	ZNF701	1.1024459899528334
GSE102556	212.BA8_9		CTRL	ZNF701	0.9964687702096274
GSE102556	222.BA8_9		MDD	ZNF701	1.3945491433670654
GSE102556	235.BA8_9		MDD	ZNF701	1.187707214200773
GSE102556	236.BA8_9		CTRL	ZNF701	1.204445227472021
GSE102556	238.BA8_9		CTRL	ZNF701	1.5425249407876178
GSE102556	242.BA8_9		CTRL	ZNF701	1.349031597236852
GSE102556	246.BA8_9		MDD	ZNF701	1.3383297717977802
GSE102556	247.BA8_9		CTRL	ZNF701	1.0554975769133914
GSE102556	249.BA8_9		CTRL	ZNF701	1.0908955899794484
GSE102556	14.BA8_9		CTRL	MFN1	3.9114227956589738
GSE102556	17.BA8_9		CTRL	MFN1	4.120457982592512
GSE102556	20.BA8_9		CTRL	MFN1	4.076516715952801
GSE102556	23.BA8_9		CTRL	MFN1	3.8173258017374585
GSE102556	28.BA8_9		CTRL	MFN1	3.884857951625575
GSE102556	32.BA8_9		CTRL	MFN1	3.7639433497935593
GSE102556	40.BA8_9		MDD	MFN1	4.000962060098401
GSE102556	43.BA8_9		CTRL	MFN1	4.08488311872212
GSE102556	45.BA8_9		CTRL	MFN1	4.074529398276144
GSE102556	51.BA8_9		MDD	MFN1	3.7775246376540483
GSE102556	56.BA8_9		MDD	MFN1	3.9253732197034474
GSE102556	57.BA8_9		CTRL	MFN1	3.8872668550604725
GSE102556	61.BA8_9		MDD	MFN1	4.083522927899963
GSE102556	63.BA8_9		MDD	MFN1	3.800264419934026
GSE102556	67.BA8_9		MDD	MFN1	4.049318527247576
GSE102556	68.BA8_9		MDD	MFN1	3.707571442168228
GSE102556	69.BA8_9		MDD	MFN1	3.927245334802561
GSE102556	72.BA8_9		MDD	MFN1	3.6395165499481497
GSE102556	74.BA8_9		CTRL	MFN1	3.939992517082279
GSE102556	84.BA8_9		MDD	MFN1	3.551679145049337
GSE102556	93.BA8_9		MDD	MFN1	4.036962201426029
GSE102556	105.BA8_9		MDD	MFN1	3.64583227219196
GSE102556	111.BA8_9		MDD	MFN1	3.9212926427916024
GSE102556	113.BA8_9		MDD	MFN1	3.8644330150926782
GSE102556	114.BA8_9		MDD	MFN1	3.7645381949110073
GSE102556	117.BA8_9		MDD	MFN1	3.7075398728266125
GSE102556	120.BA8_9		MDD	MFN1	3.840351489152701
GSE102556	124.BA8_9		MDD	MFN1	3.7911812682777715
GSE102556	128.BA8_9		CTRL	MFN1	3.895010259751698
GSE102556	129.BA8_9		MDD	MFN1	3.6131326250487086
GSE102556	150.BA8_9		CTRL	MFN1	4.103298701794363
GSE102556	153.BA8_9		MDD	MFN1	3.878389386372833
GSE102556	162.BA8_9		CTRL	MFN1	4.2152830029204935
GSE102556	183.BA8_9		MDD	MFN1	3.9409663273029376
GSE102556	189.BA8_9		CTRL	MFN1	3.7345745047623256
GSE102556	198.BA8_9		MDD	MFN1	3.9137101073544174
GSE102556	199.BA8_9		CTRL	MFN1	4.050447288981488
GSE102556	201.BA8_9		CTRL	MFN1	3.721060309655099
GSE102556	205.BA8_9		MDD	MFN1	3.632544664120313
GSE102556	212.BA8_9		CTRL	MFN1	3.696967176892684
GSE102556	222.BA8_9		MDD	MFN1	3.977928984747582
GSE102556	235.BA8_9		MDD	MFN1	3.848964423955068
GSE102556	236.BA8_9		CTRL	MFN1	3.574803665867583
GSE102556	238.BA8_9		CTRL	MFN1	4.124336079620037
GSE102556	242.BA8_9		CTRL	MFN1	4.003974039322762
GSE102556	246.BA8_9		MDD	MFN1	3.8220408988515886
GSE102556	247.BA8_9		CTRL	MFN1	4.053969335270195
GSE102556	249.BA8_9		CTRL	MFN1	3.802631253367646
GSE102556	14.BA8_9		CTRL	SOD2	4.331510028816786
GSE102556	17.BA8_9		CTRL	SOD2	4.209157000573339
GSE102556	20.BA8_9		CTRL	SOD2	4.138375134342694
GSE102556	23.BA8_9		CTRL	SOD2	4.323271352506492
GSE102556	28.BA8_9		CTRL	SOD2	4.296063226529866
GSE102556	32.BA8_9		CTRL	SOD2	4.155113529006484
GSE102556	40.BA8_9		MDD	SOD2	4.362797765209277
GSE102556	43.BA8_9		CTRL	SOD2	4.268631574580467
GSE102556	45.BA8_9		CTRL	SOD2	4.29614480956307
GSE102556	51.BA8_9		MDD	SOD2	4.519623314317291
GSE102556	56.BA8_9		MDD	SOD2	4.056344695301358
GSE102556	57.BA8_9		CTRL	SOD2	4.330969816383342
GSE102556	61.BA8_9		MDD	SOD2	4.191160460139471
GSE102556	63.BA8_9		MDD	SOD2	4.3313931813807045
GSE102556	67.BA8_9		MDD	SOD2	4.276067028531027
GSE102556	68.BA8_9		MDD	SOD2	4.214131444141769
GSE102556	69.BA8_9		MDD	SOD2	4.40460748042347
GSE102556	72.BA8_9		MDD	SOD2	4.420427450303388
GSE102556	74.BA8_9		CTRL	SOD2	4.300227424711989
GSE102556	84.BA8_9		MDD	SOD2	4.3325519288045875
GSE102556	93.BA8_9		MDD	SOD2	4.187058546855718
GSE102556	105.BA8_9		MDD	SOD2	4.2270989732125575
GSE102556	111.BA8_9		MDD	SOD2	4.318452928590872
GSE102556	113.BA8_9		MDD	SOD2	4.308516448541369
GSE102556	114.BA8_9		MDD	SOD2	4.250188952302716
GSE102556	117.BA8_9		MDD	SOD2	4.2735242621901275
GSE102556	120.BA8_9		MDD	SOD2	4.372784543025425
GSE102556	124.BA8_9		MDD	SOD2	4.272767794961031
GSE102556	128.BA8_9		CTRL	SOD2	4.257753986043285
GSE102556	129.BA8_9		MDD	SOD2	4.224251891232711
GSE102556	150.BA8_9		CTRL	SOD2	4.178521539465574
GSE102556	153.BA8_9		MDD	SOD2	4.403719214078182
GSE102556	162.BA8_9		CTRL	SOD2	4.09253451766534
GSE102556	183.BA8_9		MDD	SOD2	4.510613553747669
GSE102556	189.BA8_9		CTRL	SOD2	3.67408935646024
GSE102556	198.BA8_9		MDD	SOD2	4.341004667410097
GSE102556	199.BA8_9		CTRL	SOD2	4.273941819207509
GSE102556	201.BA8_9		CTRL	SOD2	4.2086562325071
GSE102556	205.BA8_9		MDD	SOD2	4.552058767837679
GSE102556	212.BA8_9		CTRL	SOD2	4.272770166838065
GSE102556	222.BA8_9		MDD	SOD2	4.382057820336418
GSE102556	235.BA8_9		MDD	SOD2	4.2863169491701045
GSE102556	236.BA8_9		CTRL	SOD2	4.4398939621331275
GSE102556	238.BA8_9		CTRL	SOD2	3.969885902016072
GSE102556	242.BA8_9		CTRL	SOD2	4.3594255587407496
GSE102556	246.BA8_9		MDD	SOD2	4.2580874153729456
GSE102556	247.BA8_9		CTRL	SOD2	4.408576665462498
GSE102556	249.BA8_9		CTRL	SOD2	4.2875090978305215
GSE102556	14.BA8_9		CTRL	MTOR	3.633096872627716
GSE102556	17.BA8_9		CTRL	MTOR	3.8069568691097144
GSE102556	20.BA8_9		CTRL	MTOR	3.7353758334477254
GSE102556	23.BA8_9		CTRL	MTOR	3.8203031033149317
GSE102556	28.BA8_9		CTRL	MTOR	3.7535297503948177
GSE102556	32.BA8_9		CTRL	MTOR	3.8432795667461486
GSE102556	40.BA8_9		MDD	MTOR	3.8132608775308956
GSE102556	43.BA8_9		CTRL	MTOR	3.6571718731018965
GSE102556	45.BA8_9		CTRL	MTOR	3.7302913355799707
GSE102556	51.BA8_9		MDD	MTOR	3.6676577990847137
GSE102556	56.BA8_9		MDD	MTOR	3.7193292147578965
GSE102556	57.BA8_9		CTRL	MTOR	3.6556753293266726
GSE102556	61.BA8_9		MDD	MTOR	3.6588334268822966
GSE102556	63.BA8_9		MDD	MTOR	3.8486309071598903
GSE102556	67.BA8_9		MDD	MTOR	3.6286707322885463
GSE102556	68.BA8_9		MDD	MTOR	3.8524190281050203
GSE102556	69.BA8_9		MDD	MTOR	3.6275875569203078
GSE102556	72.BA8_9		MDD	MTOR	3.6599486650685282
GSE102556	74.BA8_9		CTRL	MTOR	3.796071525439488
GSE102556	84.BA8_9		MDD	MTOR	3.7158880199937347
GSE102556	93.BA8_9		MDD	MTOR	3.6732771914059006
GSE102556	105.BA8_9		MDD	MTOR	3.7586438643205993
GSE102556	111.BA8_9		MDD	MTOR	3.834738840091687
GSE102556	113.BA8_9		MDD	MTOR	3.761297144544062
GSE102556	114.BA8_9		MDD	MTOR	3.888965606233869
GSE102556	117.BA8_9		MDD	MTOR	3.750291952774662
GSE102556	120.BA8_9		MDD	MTOR	3.7231006844710306
GSE102556	124.BA8_9		MDD	MTOR	3.663315056555198
GSE102556	128.BA8_9		CTRL	MTOR	3.660557416101646
GSE102556	129.BA8_9		MDD	MTOR	3.7879983173163803
GSE102556	150.BA8_9		CTRL	MTOR	3.7987344736551676
GSE102556	153.BA8_9		MDD	MTOR	3.7210111693740178
GSE102556	162.BA8_9		CTRL	MTOR	3.7407684014170055
GSE102556	183.BA8_9		MDD	MTOR	3.690586364578561
GSE102556	189.BA8_9		CTRL	MTOR	3.7952251720662273
GSE102556	198.BA8_9		MDD	MTOR	3.767206143041506
GSE102556	199.BA8_9		CTRL	MTOR	3.8666037267476576
GSE102556	201.BA8_9		CTRL	MTOR	3.9176147400573615
GSE102556	205.BA8_9		MDD	MTOR	3.7383164226479724
GSE102556	212.BA8_9		CTRL	MTOR	3.8082571044112643
GSE102556	222.BA8_9		MDD	MTOR	3.613437779476394
GSE102556	235.BA8_9		MDD	MTOR	3.7198366179095066
GSE102556	236.BA8_9		CTRL	MTOR	3.62028673598093
GSE102556	238.BA8_9		CTRL	MTOR	3.7810862184448686
GSE102556	242.BA8_9		CTRL	MTOR	3.8260256198510407
GSE102556	246.BA8_9		MDD	MTOR	3.7755851051782083
GSE102556	247.BA8_9		CTRL	MTOR	3.683661590785338
GSE102556	249.BA8_9		CTRL	MTOR	3.738820825114008
GSE102556	14.BA8_9		CTRL	PRDX3	4.50727637735071
GSE102556	17.BA8_9		CTRL	PRDX3	4.5734331245306015
GSE102556	20.BA8_9		CTRL	PRDX3	4.441249367407453
GSE102556	23.BA8_9		CTRL	PRDX3	4.542913090718136
GSE102556	28.BA8_9		CTRL	PRDX3	4.67781287232821
GSE102556	32.BA8_9		CTRL	PRDX3	4.214864442356335
GSE102556	40.BA8_9		MDD	PRDX3	4.64110477301225
GSE102556	43.BA8_9		CTRL	PRDX3	4.679607117950984
GSE102556	45.BA8_9		CTRL	PRDX3	4.527600193689284
GSE102556	51.BA8_9		MDD	PRDX3	4.003031829263312
GSE102556	56.BA8_9		MDD	PRDX3	4.131198764688767
GSE102556	57.BA8_9		CTRL	PRDX3	4.717521737554224
GSE102556	61.BA8_9		MDD	PRDX3	4.425830539051461
GSE102556	63.BA8_9		MDD	PRDX3	4.665322031809478
GSE102556	67.BA8_9		MDD	PRDX3	4.615538071077906
GSE102556	68.BA8_9		MDD	PRDX3	4.190852488852579
GSE102556	69.BA8_9		MDD	PRDX3	4.762907302085153
GSE102556	72.BA8_9		MDD	PRDX3	4.634325347924109
GSE102556	74.BA8_9		CTRL	PRDX3	4.453204725688895
GSE102556	84.BA8_9		MDD	PRDX3	4.476083292843145
GSE102556	93.BA8_9		MDD	PRDX3	4.539265784463732
GSE102556	105.BA8_9		MDD	PRDX3	4.559054090994521
GSE102556	111.BA8_9		MDD	PRDX3	4.507512304918899
GSE102556	113.BA8_9		MDD	PRDX3	4.540606243324718
GSE102556	114.BA8_9		MDD	PRDX3	4.6955248583982065
GSE102556	117.BA8_9		MDD	PRDX3	4.708395586054271
GSE102556	120.BA8_9		MDD	PRDX3	4.700086338036823
GSE102556	124.BA8_9		MDD	PRDX3	4.533358874541955
GSE102556	128.BA8_9		CTRL	PRDX3	4.616211191712039
GSE102556	129.BA8_9		MDD	PRDX3	4.391919615880365
GSE102556	150.BA8_9		CTRL	PRDX3	4.2298101924006675
GSE102556	153.BA8_9		MDD	PRDX3	4.695397654368424
GSE102556	162.BA8_9		CTRL	PRDX3	4.03452294768208
GSE102556	183.BA8_9		MDD	PRDX3	4.706118252818777
GSE102556	189.BA8_9		CTRL	PRDX3	3.8870476486779544
GSE102556	198.BA8_9		MDD	PRDX3	4.633394648459472
GSE102556	199.BA8_9		CTRL	PRDX3	4.655529267678551
GSE102556	201.BA8_9		CTRL	PRDX3	4.384383787340847
GSE102556	205.BA8_9		MDD	PRDX3	4.5489803477143544
GSE102556	212.BA8_9		CTRL	PRDX3	4.249122426457211
GSE102556	222.BA8_9		MDD	PRDX3	4.735265496371245
GSE102556	235.BA8_9		MDD	PRDX3	4.422932160258975
GSE102556	236.BA8_9		CTRL	PRDX3	4.696381617360458
GSE102556	238.BA8_9		CTRL	PRDX3	4.4596014489635625
GSE102556	242.BA8_9		CTRL	PRDX3	4.62598579919047
GSE102556	246.BA8_9		MDD	PRDX3	4.558342104839849
GSE102556	247.BA8_9		CTRL	PRDX3	4.600405729627007
GSE102556	249.BA8_9		CTRL	PRDX3	4.544179441989731
GSE102556	14.BA8_9		CTRL	SKA2	4.1421875804112815
GSE102556	17.BA8_9		CTRL	SKA2	3.852005517009889
GSE102556	20.BA8_9		CTRL	SKA2	4.12069335868787
GSE102556	23.BA8_9		CTRL	SKA2	3.7807511023767693
GSE102556	28.BA8_9		CTRL	SKA2	4.143585615529848
GSE102556	32.BA8_9		CTRL	SKA2	3.720829701784224
GSE102556	40.BA8_9		MDD	SKA2	3.916183001292881
GSE102556	43.BA8_9		CTRL	SKA2	3.946953404851868
GSE102556	45.BA8_9		CTRL	SKA2	3.710737556083395
GSE102556	51.BA8_9		MDD	SKA2	4.009303171509569
GSE102556	56.BA8_9		MDD	SKA2	3.605696777792312
GSE102556	57.BA8_9		CTRL	SKA2	4.113679530544249
GSE102556	61.BA8_9		MDD	SKA2	3.9950084203040683
GSE102556	63.BA8_9		MDD	SKA2	3.77619797430964
GSE102556	67.BA8_9		MDD	SKA2	4.100837428617401
GSE102556	68.BA8_9		MDD	SKA2	3.8611836306334
GSE102556	69.BA8_9		MDD	SKA2	3.905686432661326
GSE102556	72.BA8_9		MDD	SKA2	3.9642065401862623
GSE102556	74.BA8_9		CTRL	SKA2	3.8227262814370517
GSE102556	84.BA8_9		MDD	SKA2	3.9247245131002644
GSE102556	93.BA8_9		MDD	SKA2	4.189239132616187
GSE102556	105.BA8_9		MDD	SKA2	4.264524834593671
GSE102556	111.BA8_9		MDD	SKA2	3.7902402229653784
GSE102556	113.BA8_9		MDD	SKA2	4.042953623043763
GSE102556	114.BA8_9		MDD	SKA2	3.800587580745199
GSE102556	117.BA8_9		MDD	SKA2	3.977671826890253
GSE102556	120.BA8_9		MDD	SKA2	4.009559212989744
GSE102556	124.BA8_9		MDD	SKA2	4.0451646552034894
GSE102556	128.BA8_9		CTRL	SKA2	4.195966214660237
GSE102556	129.BA8_9		MDD	SKA2	3.825326137984986
GSE102556	150.BA8_9		CTRL	SKA2	3.8860427582278887
GSE102556	153.BA8_9		MDD	SKA2	4.029754779805045
GSE102556	162.BA8_9		CTRL	SKA2	3.8956056245323567
GSE102556	183.BA8_9		MDD	SKA2	4.174736565296153
GSE102556	189.BA8_9		CTRL	SKA2	4.275852486111783
GSE102556	198.BA8_9		MDD	SKA2	3.899109897300141
GSE102556	199.BA8_9		CTRL	SKA2	3.919745869364374
GSE102556	201.BA8_9		CTRL	SKA2	3.7102239173447567
GSE102556	205.BA8_9		MDD	SKA2	3.852736713122777
GSE102556	212.BA8_9		CTRL	SKA2	3.9272609898382314
GSE102556	222.BA8_9		MDD	SKA2	4.042234856502695
GSE102556	235.BA8_9		MDD	SKA2	3.7782496741098437
GSE102556	236.BA8_9		CTRL	SKA2	3.9920625271241326
GSE102556	238.BA8_9		CTRL	SKA2	4.024304858890214
GSE102556	242.BA8_9		CTRL	SKA2	3.8905009869378024
GSE102556	246.BA8_9		MDD	SKA2	4.042520405148646
GSE102556	247.BA8_9		CTRL	SKA2	3.941868653364567
GSE102556	249.BA8_9		CTRL	SKA2	4.021969140455666
GSE102556	14.BA8_9		CTRL	SAT1	5.543898748537587
GSE102556	17.BA8_9		CTRL	SAT1	5.758939127480726
GSE102556	20.BA8_9		CTRL	SAT1	5.575953079246571
GSE102556	23.BA8_9		CTRL	SAT1	5.270634667455855
GSE102556	28.BA8_9		CTRL	SAT1	5.565899438206967
GSE102556	32.BA8_9		CTRL	SAT1	5.365576728255565
GSE102556	40.BA8_9		MDD	SAT1	5.345578131660865
GSE102556	43.BA8_9		CTRL	SAT1	5.554325954590228
GSE102556	45.BA8_9		CTRL	SAT1	5.153131802155098
GSE102556	51.BA8_9		MDD	SAT1	5.124526509233211
GSE102556	56.BA8_9		MDD	SAT1	4.964161458253584
GSE102556	57.BA8_9		CTRL	SAT1	5.435423711592666
GSE102556	61.BA8_9		MDD	SAT1	5.503760979567586
GSE102556	63.BA8_9		MDD	SAT1	5.337960066164486
GSE102556	67.BA8_9		MDD	SAT1	6.213670352645762
GSE102556	68.BA8_9		MDD	SAT1	5.073062453561474
GSE102556	69.BA8_9		MDD	SAT1	5.130526464118627
GSE102556	72.BA8_9		MDD	SAT1	5.207556571016235
GSE102556	74.BA8_9		CTRL	SAT1	5.070346183471149
GSE102556	84.BA8_9		MDD	SAT1	5.3103313705204425
GSE102556	93.BA8_9		MDD	SAT1	5.603386124948604
GSE102556	105.BA8_9		MDD	SAT1	5.755803250677409
GSE102556	111.BA8_9		MDD	SAT1	5.078102284113782
GSE102556	113.BA8_9		MDD	SAT1	5.216965464501251
GSE102556	114.BA8_9		MDD	SAT1	5.429118568515564
GSE102556	117.BA8_9		MDD	SAT1	5.178261397258346
GSE102556	120.BA8_9		MDD	SAT1	5.263531292819722
GSE102556	124.BA8_9		MDD	SAT1	5.292159530878104
GSE102556	128.BA8_9		CTRL	SAT1	5.9142666701856985
GSE102556	129.BA8_9		MDD	SAT1	5.326777718769639
GSE102556	150.BA8_9		CTRL	SAT1	5.304432270052592
GSE102556	153.BA8_9		MDD	SAT1	5.243172090814723
GSE102556	162.BA8_9		CTRL	SAT1	5.333007157820343
GSE102556	183.BA8_9		MDD	SAT1	5.398354253858412
GSE102556	189.BA8_9		CTRL	SAT1	6.086684040853538
GSE102556	198.BA8_9		MDD	SAT1	4.802528248264326
GSE102556	199.BA8_9		CTRL	SAT1	5.382585580775835
GSE102556	201.BA8_9		CTRL	SAT1	5.777824590234152
GSE102556	205.BA8_9		MDD	SAT1	5.428775238879535
GSE102556	212.BA8_9		CTRL	SAT1	5.168512234440723
GSE102556	222.BA8_9		MDD	SAT1	5.607484557930629
GSE102556	235.BA8_9		MDD	SAT1	5.320283034133034
GSE102556	236.BA8_9		CTRL	SAT1	5.352020230695282
GSE102556	238.BA8_9		CTRL	SAT1	6.028951535096067
GSE102556	242.BA8_9		CTRL	SAT1	5.2590328405156175
GSE102556	246.BA8_9		MDD	SAT1	5.49852555247866
GSE102556	247.BA8_9		CTRL	SAT1	5.460651067312253
GSE102556	249.BA8_9		CTRL	SAT1	4.930550497960957
GSE102556	14.BA8_9		CTRL	BDNF	2.1161277594216026
GSE102556	17.BA8_9		CTRL	BDNF	1.959398865237781
GSE102556	20.BA8_9		CTRL	BDNF	1.8504474298479279
GSE102556	23.BA8_9		CTRL	BDNF	2.225169288933844
GSE102556	28.BA8_9		CTRL	BDNF	2.1555685276105248
GSE102556	32.BA8_9		CTRL	BDNF	1.6724504822218145
GSE102556	40.BA8_9		MDD	BDNF	2.311901243998204
GSE102556	43.BA8_9		CTRL	BDNF	2.3938871340716728
GSE102556	45.BA8_9		CTRL	BDNF	2.371888362768404
GSE102556	51.BA8_9		MDD	BDNF	1.9945239617994726
GSE102556	56.BA8_9		MDD	BDNF	1.7945167319316695
GSE102556	57.BA8_9		CTRL	BDNF	1.8534618637201248
GSE102556	61.BA8_9		MDD	BDNF	1.5249409078877108
GSE102556	63.BA8_9		MDD	BDNF	2.473300938637785
GSE102556	67.BA8_9		MDD	BDNF	1.5817253104856737
GSE102556	68.BA8_9		MDD	BDNF	1.431070167524359
GSE102556	69.BA8_9		MDD	BDNF	1.598370609979249
GSE102556	72.BA8_9		MDD	BDNF	2.055585974703024
GSE102556	74.BA8_9		CTRL	BDNF	1.5972441583801318
GSE102556	84.BA8_9		MDD	BDNF	1.7315416027652721
GSE102556	93.BA8_9		MDD	BDNF	1.4030436014809697
GSE102556	105.BA8_9		MDD	BDNF	1.5811492182272366
GSE102556	111.BA8_9		MDD	BDNF	2.226081847020619
GSE102556	113.BA8_9		MDD	BDNF	1.6787185269178444
GSE102556	114.BA8_9		MDD	BDNF	1.8336837090685207
GSE102556	117.BA8_9		MDD	BDNF	1.9835005869122366
GSE102556	120.BA8_9		MDD	BDNF	1.5759149319531058
GSE102556	124.BA8_9		MDD	BDNF	1.7501809241823625
GSE102556	128.BA8_9		CTRL	BDNF	1.4019928730832183
GSE102556	129.BA8_9		MDD	BDNF	2.012449370650265
GSE102556	150.BA8_9		CTRL	BDNF	1.8162181204576733
GSE102556	153.BA8_9		MDD	BDNF	1.974461121442728
GSE102556	162.BA8_9		CTRL	BDNF	1.0611808878649107
GSE102556	183.BA8_9		MDD	BDNF	2.070822524330279
GSE102556	189.BA8_9		CTRL	BDNF	0.7609076436937068
GSE102556	198.BA8_9		MDD	BDNF	1.9060257648825372
GSE102556	199.BA8_9		CTRL	BDNF	2.540073444255594
GSE102556	201.BA8_9		CTRL	BDNF	2.566522618387944
GSE102556	205.BA8_9		MDD	BDNF	1.0165980227200682
GSE102556	212.BA8_9		CTRL	BDNF	1.9934408261489127
GSE102556	222.BA8_9		MDD	BDNF	1.9478146210870273
GSE102556	235.BA8_9		MDD	BDNF	1.3949531752421493
GSE102556	236.BA8_9		CTRL	BDNF	1.8428459259153878
GSE102556	238.BA8_9		CTRL	BDNF	1.7977067122933699
GSE102556	242.BA8_9		CTRL	BDNF	1.4308192326953089
GSE102556	246.BA8_9		MDD	BDNF	1.691019558540316
GSE102556	247.BA8_9		CTRL	BDNF	1.815890189204377
GSE102556	249.BA8_9		CTRL	BDNF	2.2976774451444535
GSE101521	V1		CTRL	GPX4	10.087764920657234
GSE101521	V2		CTRL	GPX4	9.83488434030446
GSE101521	V3		CTRL	GPX4	10.131731832537398
GSE101521	V4		CTRL	GPX4	10.170864515922966
GSE101521	V5		CTRL	GPX4	9.868038936976191
GSE101521	V6		CTRL	GPX4	9.806101116595974
GSE101521	V7		CTRL	GPX4	9.864041692029303
GSE101521	V8		CTRL	GPX4	9.25902697183691
GSE101521	V9		CTRL	GPX4	9.412095776715065
GSE101521	V10		MDD	GPX4	8.669541291864746
GSE101521	V11		CTRL	GPX4	9.894101123017068
GSE101521	V12		CTRL	GPX4	10.076125329955763
GSE101521	V13		CTRL	GPX4	9.994748702668753
GSE101521	V14		CTRL	GPX4	10.175586005800154
GSE101521	V15		MDD	GPX4	9.907950003879213
GSE101521	V16		MDD	GPX4	10.004874993093003
GSE101521	V17		CTRL	GPX4	10.14291837991003
GSE101521	V18		MDD	GPX4	9.842555847068025
GSE101521	V19		MDD	GPX4	9.454063650994737
GSE101521	V20		MDD	GPX4	10.11045032558682
GSE101521	V21		MDD	GPX4	9.875214151622188
GSE101521	V22		MDD	GPX4	9.8437962693286
GSE101521	V23		MDD	GPX4	9.696029499246492
GSE101521	V24		MDD	GPX4	8.962348545496406
GSE101521	V25		CTRL	GPX4	9.802765092808372
GSE101521	V26		MDD	GPX4	10.356591889885726
GSE101521	V27		CTRL	GPX4	10.297891642887826
GSE101521	V28		MDD	GPX4	8.948403021424097
GSE101521	V29		CTRL	GPX4	9.867920073688259
GSE101521	V30		CTRL	GPX4	9.48857305796821
GSE101521	V31		MDD	GPX4	9.7618776436426
GSE101521	V32		CTRL	GPX4	10.184959863046288
GSE101521	V33		CTRL	GPX4	9.338581484201113
GSE101521	V34		CTRL	GPX4	9.636451140416751
GSE101521	V35		MDD	GPX4	9.834525583030356
GSE101521	V36		MDD	GPX4	10.27237655211751
GSE101521	V37		MDD	GPX4	10.018520857454869
GSE101521	V38		MDD	GPX4	10.017374833452049
GSE101521	V39		CTRL	GPX4	9.744407454729195
GSE101521	V40		MDD	GPX4	10.33371002117723
GSE101521	V41		MDD	GPX4	10.122248408999635
GSE101521	V42		CTRL	GPX4	9.74925067684793
GSE101521	V43		CTRL	GPX4	10.19054493490918
GSE101521	V44		CTRL	GPX4	9.609243601257415
GSE101521	V45		MDD	GPX4	10.15145167431413
GSE101521	V46		CTRL	GPX4	9.915179936839918
GSE101521	V47		MDD	GPX4	9.195796370373877
GSE101521	V48		MDD	GPX4	9.652946178572112
GSE101521	V49		MDD	GPX4	9.299466555318089
GSE101521	V50		MDD	GPX4	9.626600388124189
GSE101521	V51		MDD	GPX4	10.067355492328574
GSE101521	V52		CTRL	GPX4	9.620356969986851
GSE101521	V53		MDD	GPX4	10.020982639794134
GSE101521	V54		MDD	GPX4	9.552058806552553
GSE101521	V55		MDD	GPX4	10.297189488978685
GSE101521	V56		MDD	GPX4	10.156187568340062
GSE101521	V57		MDD	GPX4	10.12443695995642
GSE101521	V58		CTRL	GPX4	10.042891479796056
GSE101521	V59		CTRL	GPX4	9.780360014461193
GSE101521	V1		CTRL	PRDX2	10.05775643714169
GSE101521	V2		CTRL	PRDX2	9.885251976187519
GSE101521	V3		CTRL	PRDX2	10.019741149580087
GSE101521	V4		CTRL	PRDX2	9.898394020748364
GSE101521	V5		CTRL	PRDX2	9.872493820258807
GSE101521	V6		CTRL	PRDX2	9.790521778293611
GSE101521	V7		CTRL	PRDX2	9.711534879804
GSE101521	V8		CTRL	PRDX2	9.244340321021422
GSE101521	V9		CTRL	PRDX2	9.700168964581172
GSE101521	V10		MDD	PRDX2	8.452699857098581
GSE101521	V11		CTRL	PRDX2	10.088762955260728
GSE101521	V12		CTRL	PRDX2	9.952391659051097
GSE101521	V13		CTRL	PRDX2	9.831059769764197
GSE101521	V14		CTRL	PRDX2	9.88131420983739
GSE101521	V15		MDD	PRDX2	9.576958145537974
GSE101521	V16		MDD	PRDX2	9.994585299977981
GSE101521	V17		CTRL	PRDX2	10.196457555737142
GSE101521	V18		MDD	PRDX2	10.015914005940616
GSE101521	V19		MDD	PRDX2	9.720274080604893
GSE101521	V20		MDD	PRDX2	9.90137531408154
GSE101521	V21		MDD	PRDX2	9.972331741073122
GSE101521	V22		MDD	PRDX2	9.563721721473465
GSE101521	V23		MDD	PRDX2	9.861913039166154
GSE101521	V24		MDD	PRDX2	9.295092796208124
GSE101521	V25		CTRL	PRDX2	9.746574439802966
GSE101521	V26		MDD	PRDX2	10.003399200397634
GSE101521	V27		CTRL	PRDX2	9.913668653638629
GSE101521	V28		MDD	PRDX2	9.516611339213384
GSE101521	V29		CTRL	PRDX2	9.75563134570893
GSE101521	V30		CTRL	PRDX2	10.075290454839978
GSE101521	V31		MDD	PRDX2	9.542185627986793
GSE101521	V32		CTRL	PRDX2	10.03546756981121
GSE101521	V33		CTRL	PRDX2	9.216550229176924
GSE101521	V34		CTRL	PRDX2	9.41978673308334
GSE101521	V35		MDD	PRDX2	9.79392874382912
GSE101521	V36		MDD	PRDX2	10.100931209302217
GSE101521	V37		MDD	PRDX2	9.99575114067121
GSE101521	V38		MDD	PRDX2	9.881308266640133
GSE101521	V39		CTRL	PRDX2	9.450604743453868
GSE101521	V40		MDD	PRDX2	10.277171209652005
GSE101521	V41		MDD	PRDX2	10.008183984173684
GSE101521	V42		CTRL	PRDX2	9.782556146807872
GSE101521	V43		CTRL	PRDX2	9.95096606571188
GSE101521	V44		CTRL	PRDX2	9.472049400936939
GSE101521	V45		MDD	PRDX2	9.972038764365902
GSE101521	V46		CTRL	PRDX2	9.861961350753917
GSE101521	V47		MDD	PRDX2	8.846978837899877
GSE101521	V48		MDD	PRDX2	9.83061391203661
GSE101521	V49		MDD	PRDX2	9.071072757546995
GSE101521	V50		MDD	PRDX2	9.78922021714503
GSE101521	V51		MDD	PRDX2	10.011825557429288
GSE101521	V52		CTRL	PRDX2	9.662175286981617
GSE101521	V53		MDD	PRDX2	9.723929454892628
GSE101521	V54		MDD	PRDX2	9.528342101266682
GSE101521	V55		MDD	PRDX2	10.22158129167219
GSE101521	V56		MDD	PRDX2	10.220361319076947
GSE101521	V57		MDD	PRDX2	10.001198439258005
GSE101521	V58		CTRL	PRDX2	10.041689873341294
GSE101521	V59		CTRL	PRDX2	9.849064644218789
GSE101521	V1		CTRL	VGF	8.848563501505915
GSE101521	V2		CTRL	VGF	9.151837407384658
GSE101521	V3		CTRL	VGF	9.067584646394572
GSE101521	V4		CTRL	VGF	9.064862561622723
GSE101521	V5		CTRL	VGF	8.66394819248902
GSE101521	V6		CTRL	VGF	9.311995544982787
GSE101521	V7		CTRL	VGF	8.482409348011945
GSE101521	V8		CTRL	VGF	9.13484812573973
GSE101521	V9		CTRL	VGF	8.928283408370241
GSE101521	V10		MDD	VGF	2.381054348277973
GSE101521	V11		CTRL	VGF	9.055762290177036
GSE101521	V12		CTRL	VGF	9.053571191569556
GSE101521	V13		CTRL	VGF	8.854621172383963
GSE101521	V14		CTRL	VGF	9.898573990595215
GSE101521	V15		MDD	VGF	9.178241116298212
GSE101521	V16		MDD	VGF	8.556645357364202
GSE101521	V17		CTRL	VGF	8.607054422571562
GSE101521	V18		MDD	VGF	9.607730460343866
GSE101521	V19		MDD	VGF	9.420207223187887
GSE101521	V20		MDD	VGF	9.792233811905662
GSE101521	V21		MDD	VGF	9.66836728133481
GSE101521	V22		MDD	VGF	8.93438801941732
GSE101521	V23		MDD	VGF	8.513816908092542
GSE101521	V24		MDD	VGF	6.386619935924212
GSE101521	V25		CTRL	VGF	8.644776462307687
GSE101521	V26		MDD	VGF	9.54568940129514
GSE101521	V27		CTRL	VGF	9.779721441937403
GSE101521	V28		MDD	VGF	9.49529866105277
GSE101521	V29		CTRL	VGF	8.992236377741966
GSE101521	V30		CTRL	VGF	9.938162851283373
GSE101521	V31		MDD	VGF	8.395676024457023
GSE101521	V32		CTRL	VGF	9.636046572853912
GSE101521	V33		CTRL	VGF	7.776057404162295
GSE101521	V34		CTRL	VGF	8.758049917547723
GSE101521	V35		MDD	VGF	9.56011710759345
GSE101521	V36		MDD	VGF	9.96355904807757
GSE101521	V37		MDD	VGF	9.917146994929455
GSE101521	V38		MDD	VGF	10.012645376408692
GSE101521	V39		CTRL	VGF	8.029189373777916
GSE101521	V40		MDD	VGF	10.491135644732925
GSE101521	V41		MDD	VGF	9.954327040982758
GSE101521	V42		CTRL	VGF	10.018041636198806
GSE101521	V43		CTRL	VGF	9.800658793763958
GSE101521	V44		CTRL	VGF	9.563660307406725
GSE101521	V45		MDD	VGF	8.823546839403242
GSE101521	V46		CTRL	VGF	9.840341105232941
GSE101521	V47		MDD	VGF	9.34554338871124
GSE101521	V48		MDD	VGF	9.784034873691693
GSE101521	V49		MDD	VGF	8.023485732515441
GSE101521	V50		MDD	VGF	9.551353107362566
GSE101521	V51		MDD	VGF	9.847863346620322
GSE101521	V52		CTRL	VGF	10.279944304374695
GSE101521	V53		MDD	VGF	9.897039228350055
GSE101521	V54		MDD	VGF	9.93539640393411
GSE101521	V55		MDD	VGF	9.80513463041375
GSE101521	V56		MDD	VGF	9.859990275272688
GSE101521	V57		MDD	VGF	10.352789333886868
GSE101521	V58		CTRL	VGF	9.81852361396195
GSE101521	V59		CTRL	VGF	9.57933860168341
GSE101521	V1		CTRL	ADAMTS16	5.813972477599587
GSE101521	V2		CTRL	ADAMTS16	5.836892969568724
GSE101521	V3		CTRL	ADAMTS16	6.385086657127242
GSE101521	V4		CTRL	ADAMTS16	6.131271514121581
GSE101521	V5		CTRL	ADAMTS16	6.16604635737697
GSE101521	V6		CTRL	ADAMTS16	6.3277971807311575
GSE101521	V7		CTRL	ADAMTS16	5.786719015304182
GSE101521	V8		CTRL	ADAMTS16	6.0574968465887284
GSE101521	V9		CTRL	ADAMTS16	6.01105804967849
GSE101521	V10		MDD	ADAMTS16	3.768451023843089
GSE101521	V11		CTRL	ADAMTS16	5.424083112309074
GSE101521	V12		CTRL	ADAMTS16	5.761128278091786
GSE101521	V13		CTRL	ADAMTS16	6.014030218215445
GSE101521	V14		CTRL	ADAMTS16	6.246340302030767
GSE101521	V15		MDD	ADAMTS16	5.516089863478179
GSE101521	V16		MDD	ADAMTS16	6.704214882174722
GSE101521	V17		CTRL	ADAMTS16	5.45110421830829
GSE101521	V18		MDD	ADAMTS16	5.405118331953119
GSE101521	V19		MDD	ADAMTS16	6.363532164065473
GSE101521	V20		MDD	ADAMTS16	5.899106246148108
GSE101521	V21		MDD	ADAMTS16	6.465882165456691
GSE101521	V22		MDD	ADAMTS16	6.021416885109896
GSE101521	V23		MDD	ADAMTS16	5.515285667711135
GSE101521	V24		MDD	ADAMTS16	6.41727991462867
GSE101521	V25		CTRL	ADAMTS16	6.12850515105368
GSE101521	V26		MDD	ADAMTS16	6.3889570708256604
GSE101521	V27		CTRL	ADAMTS16	6.056692550240844
GSE101521	V28		MDD	ADAMTS16	6.311237099108578
GSE101521	V29		CTRL	ADAMTS16	6.046811821400431
GSE101521	V30		CTRL	ADAMTS16	6.2340534542028765
GSE101521	V31		MDD	ADAMTS16	5.978353096607184
GSE101521	V32		CTRL	ADAMTS16	6.166789074503991
GSE101521	V33		CTRL	ADAMTS16	6.776680144327598
GSE101521	V34		CTRL	ADAMTS16	5.700269360337251
GSE101521	V35		MDD	ADAMTS16	4.676187629512373
GSE101521	V36		MDD	ADAMTS16	5.447561310685383
GSE101521	V37		MDD	ADAMTS16	5.813070992634904
GSE101521	V38		MDD	ADAMTS16	5.521803085121544
GSE101521	V39		CTRL	ADAMTS16	4.484715260940101
GSE101521	V40		MDD	ADAMTS16	5.870026211095486
GSE101521	V41		MDD	ADAMTS16	5.275583076943139
GSE101521	V42		CTRL	ADAMTS16	5.843797921175556
GSE101521	V43		CTRL	ADAMTS16	5.885731614562961
GSE101521	V44		CTRL	ADAMTS16	5.277507544110381
GSE101521	V45		MDD	ADAMTS16	5.601358231418928
GSE101521	V46		CTRL	ADAMTS16	6.234708793665161
GSE101521	V47		MDD	ADAMTS16	6.284808068159312
GSE101521	V48		MDD	ADAMTS16	5.879167397519582
GSE101521	V49		MDD	ADAMTS16	5.860769301934495
GSE101521	V50		MDD	ADAMTS16	6.2826779135312965
GSE101521	V51		MDD	ADAMTS16	6.286172063196969
GSE101521	V52		CTRL	ADAMTS16	5.5035844888219465
GSE101521	V53		MDD	ADAMTS16	5.618044644755453
GSE101521	V54		MDD	ADAMTS16	6.136650148279965
GSE101521	V55		MDD	ADAMTS16	5.90938171034923
GSE101521	V56		MDD	ADAMTS16	6.295661364039836
GSE101521	V57		MDD	ADAMTS16	5.757739788264999
GSE101521	V58		CTRL	ADAMTS16	5.9031055049362715
GSE101521	V59		CTRL	ADAMTS16	5.7232231268623135
GSE101521	V1		CTRL	NPTX2	10.190903528367475
GSE101521	V2		CTRL	NPTX2	9.902285144181148
GSE101521	V3		CTRL	NPTX2	9.27693941210208
GSE101521	V4		CTRL	NPTX2	10.421523695631947
GSE101521	V5		CTRL	NPTX2	9.308168597571504
GSE101521	V6		CTRL	NPTX2	9.714131733132936
GSE101521	V7		CTRL	NPTX2	9.046869104149728
GSE101521	V8		CTRL	NPTX2	8.659512790189293
GSE101521	V9		CTRL	NPTX2	9.73743784150366
GSE101521	V10		MDD	NPTX2	5.5637958175926325
GSE101521	V11		CTRL	NPTX2	9.814219230638685
GSE101521	V12		CTRL	NPTX2	10.16552327604389
GSE101521	V13		CTRL	NPTX2	9.151115240126963
GSE101521	V14		CTRL	NPTX2	10.434157729753759
GSE101521	V15		MDD	NPTX2	9.306163480592277
GSE101521	V16		MDD	NPTX2	9.586395496729214
GSE101521	V17		CTRL	NPTX2	9.954027421713107
GSE101521	V18		MDD	NPTX2	10.001428511189511
GSE101521	V19		MDD	NPTX2	8.511326444117179
GSE101521	V20		MDD	NPTX2	9.734402054241746
GSE101521	V21		MDD	NPTX2	8.961775810723708
GSE101521	V22		MDD	NPTX2	8.688837705961694
GSE101521	V23		MDD	NPTX2	9.157298513925381
GSE101521	V24		MDD	NPTX2	5.825573597242239
GSE101521	V25		CTRL	NPTX2	8.69870302066218
GSE101521	V26		MDD	NPTX2	9.203853254497627
GSE101521	V27		CTRL	NPTX2	8.981754679462984
GSE101521	V28		MDD	NPTX2	7.702529067175439
GSE101521	V29		CTRL	NPTX2	8.807447233712463
GSE101521	V30		CTRL	NPTX2	8.052475781282704
GSE101521	V31		MDD	NPTX2	7.887392132054806
GSE101521	V32		CTRL	NPTX2	9.98110522583939
GSE101521	V33		CTRL	NPTX2	7.758068793356731
GSE101521	V34		CTRL	NPTX2	8.918689897823024
GSE101521	V35		MDD	NPTX2	9.921610001188967
GSE101521	V36		MDD	NPTX2	8.85780281576996
GSE101521	V37		MDD	NPTX2	8.540698214885737
GSE101521	V38		MDD	NPTX2	9.502217692390575
GSE101521	V39		CTRL	NPTX2	6.655568237181364
GSE101521	V40		MDD	NPTX2	9.332307037880213
GSE101521	V41		MDD	NPTX2	9.622895206694356
GSE101521	V42		CTRL	NPTX2	9.225369174010952
GSE101521	V43		CTRL	NPTX2	8.80227552898311
GSE101521	V44		CTRL	NPTX2	8.707388094607127
GSE101521	V45		MDD	NPTX2	8.026770221375852
GSE101521	V46		CTRL	NPTX2	9.17666976707786
GSE101521	V47		MDD	NPTX2	7.969026883971163
GSE101521	V48		MDD	NPTX2	8.568449311885935
GSE101521	V49		MDD	NPTX2	8.162698602696363
GSE101521	V50		MDD	NPTX2	8.936825120512779
GSE101521	V51		MDD	NPTX2	8.945843636035123
GSE101521	V52		CTRL	NPTX2	8.878712690039986
GSE101521	V53		MDD	NPTX2	9.411139038072896
GSE101521	V54		MDD	NPTX2	8.609662048280967
GSE101521	V55		MDD	NPTX2	9.05083768861421
GSE101521	V56		MDD	NPTX2	8.916011880253452
GSE101521	V57		MDD	NPTX2	9.561500890759211
GSE101521	V58		CTRL	NPTX2	9.247621739865897
GSE101521	V59		CTRL	NPTX2	8.835186584584802
GSE101521	V1		CTRL	EGR1	8.876337906821176
GSE101521	V2		CTRL	EGR1	8.838431124144268
GSE101521	V3		CTRL	EGR1	7.278267133388626
GSE101521	V4		CTRL	EGR1	8.351200743988036
GSE101521	V5		CTRL	EGR1	7.813655165072643
GSE101521	V6		CTRL	EGR1	10.747968436408394
GSE101521	V7		CTRL	EGR1	7.619179980299361
GSE101521	V8		CTRL	EGR1	10.616670602652327
GSE101521	V9		CTRL	EGR1	9.67584416082668
GSE101521	V10		MDD	EGR1	4.929043468096079
GSE101521	V11		CTRL	EGR1	8.90265649668967
GSE101521	V12		CTRL	EGR1	9.285485699739686
GSE101521	V13		CTRL	EGR1	7.703342463523726
GSE101521	V14		CTRL	EGR1	10.252777393077478
GSE101521	V15		MDD	EGR1	9.385548725173964
GSE101521	V16		MDD	EGR1	8.378181173353097
GSE101521	V17		CTRL	EGR1	8.135999660323524
GSE101521	V18		MDD	EGR1	8.49015871897856
GSE101521	V19		MDD	EGR1	8.473599418282017
GSE101521	V20		MDD	EGR1	7.76807271945216
GSE101521	V21		MDD	EGR1	8.143649392711756
GSE101521	V22		MDD	EGR1	7.46480724950135
GSE101521	V23		MDD	EGR1	8.474034838529935
GSE101521	V24		MDD	EGR1	7.468589394106552
GSE101521	V25		CTRL	EGR1	7.261558156569271
GSE101521	V26		MDD	EGR1	8.946292824994286
GSE101521	V27		CTRL	EGR1	7.939247360976605
GSE101521	V28		MDD	EGR1	8.226893886203118
GSE101521	V29		CTRL	EGR1	8.889556606954757
GSE101521	V30		CTRL	EGR1	8.936968939143354
GSE101521	V31		MDD	EGR1	7.809728081705632
GSE101521	V32		CTRL	EGR1	8.194752484328076
GSE101521	V33		CTRL	EGR1	10.250073730409975
GSE101521	V34		CTRL	EGR1	7.679307248511224
GSE101521	V35		MDD	EGR1	8.698916946432888
GSE101521	V36		MDD	EGR1	8.000424489665358
GSE101521	V37		MDD	EGR1	7.283912925049773
GSE101521	V38		MDD	EGR1	8.001395430723933
GSE101521	V39		CTRL	EGR1	7.476163039042904
GSE101521	V40		MDD	EGR1	8.221954460509988
GSE101521	V41		MDD	EGR1	7.745485829088856
GSE101521	V42		CTRL	EGR1	8.989026387186728
GSE101521	V43		CTRL	EGR1	7.096335371963935
GSE101521	V44		CTRL	EGR1	8.361674670755942
GSE101521	V45		MDD	EGR1	6.797760828979302
GSE101521	V46		CTRL	EGR1	7.9998557988626
GSE101521	V47		MDD	EGR1	9.774185878253306
GSE101521	V48		MDD	EGR1	7.9176198090766805
GSE101521	V49		MDD	EGR1	6.241939149632652
GSE101521	V50		MDD	EGR1	8.29301800494231
GSE101521	V51		MDD	EGR1	7.113528256139835
GSE101521	V52		CTRL	EGR1	8.719477516636545
GSE101521	V53		MDD	EGR1	7.456426732005813
GSE101521	V54		MDD	EGR1	7.904931948779179
GSE101521	V55		MDD	EGR1	6.889533807597611
GSE101521	V56		MDD	EGR1	7.7251693199610285
GSE101521	V57		MDD	EGR1	8.254736695439679
GSE101521	V58		CTRL	EGR1	7.023508591212942
GSE101521	V59		CTRL	EGR1	7.9727085402078135
GSE101521	V1		CTRL	ZNF701	6.501545666891241
GSE101521	V2		CTRL	ZNF701	6.014492706895279
GSE101521	V3		CTRL	ZNF701	6.003364931714662
GSE101521	V4		CTRL	ZNF701	6.182691905444217
GSE101521	V5		CTRL	ZNF701	6.250616647801916
GSE101521	V6		CTRL	ZNF701	6.671866668572396
GSE101521	V7		CTRL	ZNF701	6.0141677189059735
GSE101521	V8		CTRL	ZNF701	6.569409783247884
GSE101521	V9		CTRL	ZNF701	6.3038719145213795
GSE101521	V10		MDD	ZNF701	7.385968782232707
GSE101521	V11		CTRL	ZNF701	5.888574977809946
GSE101521	V12		CTRL	ZNF701	6.002078330965623
GSE101521	V13		CTRL	ZNF701	5.8956758927481046
GSE101521	V14		CTRL	ZNF701	5.387621334623856
GSE101521	V15		MDD	ZNF701	6.830371608784834
GSE101521	V16		MDD	ZNF701	5.942586744032731
GSE101521	V17		CTRL	ZNF701	6.374860116487249
GSE101521	V18		MDD	ZNF701	5.897570097971552
GSE101521	V19		MDD	ZNF701	6.302241147104272
GSE101521	V20		MDD	ZNF701	5.743216812404579
GSE101521	V21		MDD	ZNF701	5.859816967136529
GSE101521	V22		MDD	ZNF701	6.342904290609693
GSE101521	V23		MDD	ZNF701	6.551324946500568
GSE101521	V24		MDD	ZNF701	6.741896734236463
GSE101521	V25		CTRL	ZNF701	5.919467038871123
GSE101521	V26		MDD	ZNF701	6.223617538883772
GSE101521	V27		CTRL	ZNF701	6.160953932346674
GSE101521	V28		MDD	ZNF701	6.459467073549179
GSE101521	V29		CTRL	ZNF701	6.1687524508236615
GSE101521	V30		CTRL	ZNF701	6.334625685326637
GSE101521	V31		MDD	ZNF701	6.5159434203628
GSE101521	V32		CTRL	ZNF701	6.141833358716397
GSE101521	V33		CTRL	ZNF701	6.7158515740943985
GSE101521	V34		CTRL	ZNF701	6.330745337632401
GSE101521	V35		MDD	ZNF701	6.266840424550229
GSE101521	V36		MDD	ZNF701	6.103629461380774
GSE101521	V37		MDD	ZNF701	5.604153863045889
GSE101521	V38		MDD	ZNF701	6.122836858149249
GSE101521	V39		CTRL	ZNF701	6.754149574887369
GSE101521	V40		MDD	ZNF701	5.784104249231666
GSE101521	V41		MDD	ZNF701	5.992204389091715
GSE101521	V42		CTRL	ZNF701	5.337194202314855
GSE101521	V43		CTRL	ZNF701	5.558331008425543
GSE101521	V44		CTRL	ZNF701	6.111696086174515
GSE101521	V45		MDD	ZNF701	5.961873836934544
GSE101521	V46		CTRL	ZNF701	5.907091699203474
GSE101521	V47		MDD	ZNF701	6.8195824212313285
GSE101521	V48		MDD	ZNF701	5.96026716804288
GSE101521	V49		MDD	ZNF701	6.119660092181689
GSE101521	V50		MDD	ZNF701	5.235718192814139
GSE101521	V51		MDD	ZNF701	6.310520757586838
GSE101521	V52		CTRL	ZNF701	6.648816650220892
GSE101521	V53		MDD	ZNF701	6.227896415732898
GSE101521	V54		MDD	ZNF701	6.072501192220161
GSE101521	V55		MDD	ZNF701	5.89387814438692
GSE101521	V56		MDD	ZNF701	6.239812249884803
GSE101521	V57		MDD	ZNF701	5.822142584826513
GSE101521	V58		CTRL	ZNF701	6.082086094643328
GSE101521	V59		CTRL	ZNF701	6.1436248824810535
GSE101521	V1		CTRL	MFN1	9.608399362540364
GSE101521	V2		CTRL	MFN1	9.745424205105996
GSE101521	V3		CTRL	MFN1	9.678624769177285
GSE101521	V4		CTRL	MFN1	9.844866714556805
GSE101521	V5		CTRL	MFN1	9.83646352876825
GSE101521	V6		CTRL	MFN1	9.667983841309397
GSE101521	V7		CTRL	MFN1	9.913061838939317
GSE101521	V8		CTRL	MFN1	9.199361416751454
GSE101521	V9		CTRL	MFN1	9.69491574131648
GSE101521	V10		MDD	MFN1	9.656526094750054
GSE101521	V11		CTRL	MFN1	9.725689464103741
GSE101521	V12		CTRL	MFN1	9.804372845050297
GSE101521	V13		CTRL	MFN1	9.680351829327384
GSE101521	V14		CTRL	MFN1	9.6192799321735
GSE101521	V15		MDD	MFN1	9.616983831643374
GSE101521	V16		MDD	MFN1	9.822438143093098
GSE101521	V17		CTRL	MFN1	9.877633715230246
GSE101521	V18		MDD	MFN1	9.70032574059964
GSE101521	V19		MDD	MFN1	9.712933359941013
GSE101521	V20		MDD	MFN1	9.408232737954814
GSE101521	V21		MDD	MFN1	9.497345891839842
GSE101521	V22		MDD	MFN1	9.687088636726683
GSE101521	V23		MDD	MFN1	9.879784090931105
GSE101521	V24		MDD	MFN1	9.798616764489925
GSE101521	V25		CTRL	MFN1	9.436296025008742
GSE101521	V26		MDD	MFN1	9.410347942304194
GSE101521	V27		CTRL	MFN1	9.369900342978452
GSE101521	V28		MDD	MFN1	9.725054862728648
GSE101521	V29		CTRL	MFN1	9.555908967008373
GSE101521	V30		CTRL	MFN1	9.583602095702233
GSE101521	V31		MDD	MFN1	9.564610593683334
GSE101521	V32		CTRL	MFN1	9.450345554971442
GSE101521	V33		CTRL	MFN1	9.441730000313273
GSE101521	V34		CTRL	MFN1	9.778724975387755
GSE101521	V35		MDD	MFN1	9.568893518702717
GSE101521	V36		MDD	MFN1	9.429035704368735
GSE101521	V37		MDD	MFN1	9.402290035795115
GSE101521	V38		MDD	MFN1	9.593725738081442
GSE101521	V39		CTRL	MFN1	9.543125776094868
GSE101521	V40		MDD	MFN1	9.51676576537153
GSE101521	V41		MDD	MFN1	9.513312319377397
GSE101521	V42		CTRL	MFN1	9.482399675235715
GSE101521	V43		CTRL	MFN1	9.54894145184437
GSE101521	V44		CTRL	MFN1	9.660665351641118
GSE101521	V45		MDD	MFN1	9.55616000401994
GSE101521	V46		CTRL	MFN1	9.572799213542758
GSE101521	V47		MDD	MFN1	9.783761015792434
GSE101521	V48		MDD	MFN1	9.663580245931769
GSE101521	V49		MDD	MFN1	9.548302841858865
GSE101521	V50		MDD	MFN1	9.56804835023503
GSE101521	V51		MDD	MFN1	9.56883320098037
GSE101521	V52		CTRL	MFN1	9.532898194634114
GSE101521	V53		MDD	MFN1	9.549651050385792
GSE101521	V54		MDD	MFN1	9.581166714803604
GSE101521	V55		MDD	MFN1	9.552126275018745
GSE101521	V56		MDD	MFN1	9.592071471980969
GSE101521	V57		MDD	MFN1	9.535326014989707
GSE101521	V58		CTRL	MFN1	9.678652142236713
GSE101521	V59		CTRL	MFN1	9.662819071142758
GSE101521	V1		CTRL	SOD2	11.731353158857877
GSE101521	V2		CTRL	SOD2	11.676468964239222
GSE101521	V3		CTRL	SOD2	11.721036025259288
GSE101521	V4		CTRL	SOD2	11.530485705299894
GSE101521	V5		CTRL	SOD2	11.588210290478454
GSE101521	V6		CTRL	SOD2	11.700391663411455
GSE101521	V7		CTRL	SOD2	11.72538492301149
GSE101521	V8		CTRL	SOD2	11.722220180716226
GSE101521	V9		CTRL	SOD2	11.2684982921836
GSE101521	V10		MDD	SOD2	10.500797581437151
GSE101521	V11		CTRL	SOD2	11.673871055895267
GSE101521	V12		CTRL	SOD2	11.50638645891225
GSE101521	V13		CTRL	SOD2	11.603757930406118
GSE101521	V14		CTRL	SOD2	11.792401712179696
GSE101521	V15		MDD	SOD2	11.39644138294877
GSE101521	V16		MDD	SOD2	11.486149874012769
GSE101521	V17		CTRL	SOD2	11.829476918070853
GSE101521	V18		MDD	SOD2	11.794536025399454
GSE101521	V19		MDD	SOD2	11.250346319328678
GSE101521	V20		MDD	SOD2	11.542321737215513
GSE101521	V21		MDD	SOD2	11.305648170865917
GSE101521	V22		MDD	SOD2	11.233590644174722
GSE101521	V23		MDD	SOD2	11.364770135659745
GSE101521	V24		MDD	SOD2	11.25144456021704
GSE101521	V25		CTRL	SOD2	12.548124134140856
GSE101521	V26		MDD	SOD2	11.49746262696578
GSE101521	V27		CTRL	SOD2	11.235978410943655
GSE101521	V28		MDD	SOD2	11.086073754552068
GSE101521	V29		CTRL	SOD2	11.438023181402595
GSE101521	V30		CTRL	SOD2	11.280902569924015
GSE101521	V31		MDD	SOD2	11.482301883648951
GSE101521	V32		CTRL	SOD2	11.42733719501076
GSE101521	V33		CTRL	SOD2	13.04610302974484
GSE101521	V34		CTRL	SOD2	11.455667272612457
GSE101521	V35		MDD	SOD2	11.696877246457626
GSE101521	V36		MDD	SOD2	12.074447664639688
GSE101521	V37		MDD	SOD2	11.791118345293947
GSE101521	V38		MDD	SOD2	11.743052243154494
GSE101521	V39		CTRL	SOD2	10.95953910357593
GSE101521	V40		MDD	SOD2	11.930896534213225
GSE101521	V41		MDD	SOD2	11.882087525632425
GSE101521	V42		CTRL	SOD2	11.671759952750664
GSE101521	V43		CTRL	SOD2	11.864202527813289
[truncated: 2,465 more rows]
