# Supplementary material for: Convergent Lower Expression of Redox-Linked Stress-Adaptation and Synaptic-Plasticity Genes in Major Depressive Disorder Across Seven Postmortem dlPFC Cohorts
Source: Antioxidants (Basel). 2026 Jul 22;15(7):908. doi: 10.3390/antiox15070908 (PMC13405805; doi:10.3390/antiox15070908)
Supplement: Supplementary file 1 [file antioxidants-15-00908-s001.zip › Supplementary_File_S1_reproducibility_package_7cohort_with_Hedges/data/input/candidate_gene_panel.csv]

Gene	Biological_domain
GPX4	Mitochondrial/redox/metabolic
PRDX2	Mitochondrial/redox/metabolic
VGF	Synaptic/neurotrophic/activity-dependent
ADAMTS16	Remodeling/regulatory
NPTX2	Synaptic/neurotrophic/activity-dependent
EGR1	Synaptic/neurotrophic/activity-dependent
ZNF701	Remodeling/regulatory
MFN1	Mitochondrial/redox/metabolic
SOD2	Mitochondrial/redox/metabolic
MTOR	Mitochondrial/redox/metabolic
PRDX3	Mitochondrial/redox/metabolic
SKA2	Stress-related molecular pathways
SAT1	Stress/polyamine metabolism
BDNF	Synaptic/neurotrophic/activity-dependent
