# Supplementary material for: Convergent Lower Expression of Redox-Linked Stress-Adaptation and Synaptic-Plasticity Genes in Major Depressive Disorder Across Seven Postmortem dlPFC Cohorts
Source: Antioxidants (Basel). 2026 Jul 22;15(7):908. doi: 10.3390/antiox15070908 (PMC13405805; doi:10.3390/antiox15070908)
Supplement: Supplementary file 1 [file antioxidants-15-00908-s001.zip › Supplementary_File_S1_reproducibility_package_7cohort_with_Hedges/data/input/GSE208338_MDD_CTL_sex_mapping.tsv]

GSM	diagnosis	GEO_diagnosis	GEO_sex	GEO_diagnosis_raw	GEO_sex_raw	diagnosis_match
GSM6341299	CTL	CTL	Male	control	M	YES
GSM6341301	MDD	Unknown	Male	case	M	NO
GSM6341305	MDD	Unknown	Male	case	M	NO
GSM6341308	CTL	CTL	Male	control	M	YES
GSM6341310	MDD	Unknown	Female	case	F	NO
GSM6341313	CTL	CTL	Female	control	F	YES
GSM6341315	MDD	Unknown	Female	case	F	NO
GSM6341316	MDD	Unknown	Female	case	F	NO
GSM6341319	CTL	CTL	Male	control	M	YES
GSM6341322	CTL	CTL	Male	control	M	YES
GSM6341324	CTL	CTL	Male	control	M	YES
GSM6341326	CTL	CTL	Male	control	M	YES
GSM6341327	CTL	CTL	Male	control	M	YES
GSM6341328	CTL	CTL	Female	control	F	YES
GSM6341330	MDD	Unknown	Male	case	M	NO
GSM6341331	CTL	CTL	Female	control	F	YES
GSM6341332	MDD	Unknown	Female	case	F	NO
GSM6341333	CTL	CTL	Male	control	M	YES
GSM6341335	MDD	Unknown	Male	case	M	NO
GSM6341336	CTL	CTL	Female	control	F	YES
GSM6341337	MDD	Unknown	Male	case	M	NO
GSM6341339	CTL	CTL	Male	control	M	YES
GSM6341341	MDD	Unknown	Male	case	M	NO
GSM6341342	MDD	Unknown	Female	case	F	NO
GSM6341343	CTL	CTL	Male	control	M	YES
GSM6341344	MDD	Unknown	Female	case	F	NO
GSM6341345	CTL	CTL	Male	control	M	YES
GSM6341347	CTL	CTL	Male	control	M	YES
GSM6341352	CTL	CTL	Male	control	M	YES
GSM6341354	CTL	CTL	Male	control	M	YES
GSM6341355	CTL	CTL	Male	control	M	YES
GSM6341357	CTL	CTL	Female	control	F	YES
GSM6341361	CTL	CTL	Female	control	F	YES
GSM6341363	CTL	CTL	Male	control	M	YES
GSM6341366	CTL	CTL	Male	control	M	YES
GSM6341367	CTL	CTL	Male	control	M	YES
GSM6341369	CTL	CTL	Male	control	M	YES
GSM6341370	CTL	CTL	Male	control	M	YES
GSM6341371	CTL	CTL	Female	control	F	YES
GSM6341374	CTL	CTL	Male	control	M	YES
GSM6341376	CTL	CTL	Female	control	F	YES
GSM6341379	CTL	CTL	Male	control	M	YES
GSM6341385	CTL	CTL	Female	control	F	YES
GSM6341387	CTL	CTL	Male	control	M	YES
GSM6341390	CTL	CTL	Male	control	M	YES
GSM6341392	CTL	CTL	Male	control	M	YES
GSM6341394	CTL	CTL	Male	control	M	YES
GSM6341398	CTL	CTL	Male	control	M	YES
GSM6341399	CTL	CTL	Male	control	M	YES
GSM6341403	CTL	CTL	Male	control	M	YES
GSM6341404	CTL	CTL	Male	control	M	YES
GSM6341405	CTL	CTL	Male	control	M	YES
GSM6341406	CTL	CTL	Female	control	F	YES
GSM6341407	MDD	Unknown	Female	case	F	NO
GSM6341409	CTL	CTL	Male	control	M	YES
GSM6341410	CTL	CTL	Female	control	F	YES
GSM6341411	MDD	Unknown	Female	case	F	NO
GSM6341413	CTL	CTL	Male	control	M	YES
GSM6341414	MDD	Unknown	Male	case	M	NO
GSM6341418	MDD	Unknown	Male	case	M	NO
GSM6341420	CTL	CTL	Male	control	M	YES
GSM6341422	CTL	CTL	Male	control	M	YES
GSM6341424	MDD	Unknown	Male	case	M	NO
GSM6341427	MDD	Unknown	Female	case	F	NO
GSM6341430	MDD	Unknown	Male	case	M	NO
GSM6341432	MDD	Unknown	Female	case	F	NO
GSM6341434	MDD	Unknown	Male	case	M	NO
GSM6341436	MDD	Unknown	Male	case	M	NO
GSM6341438	MDD	Unknown	Female	case	F	NO
GSM6341439	CTL	CTL	Male	control	M	YES
GSM6341441	MDD	Unknown	Female	case	F	NO
GSM6341442	CTL	CTL	Male	control	M	YES
GSM6341443	CTL	CTL	Male	control	M	YES
GSM6341445	CTL	CTL	Male	control	M	YES
GSM6341446	CTL	CTL	Female	control	F	YES
GSM6341449	CTL	CTL	Male	control	M	YES
GSM6341451	CTL	CTL	Male	control	M	YES
GSM6341455	CTL	CTL	Male	control	M	YES
GSM6341457	CTL	CTL	Male	control	M	YES
GSM6341459	CTL	CTL	Male	control	M	YES
GSM6341460	CTL	CTL	Female	control	F	YES
GSM6341461	CTL	CTL	Male	control	M	YES
GSM6341462	CTL	CTL	Male	control	M	YES
GSM6341463	CTL	CTL	Male	control	M	YES
GSM6341464	CTL	CTL	Male	control	M	YES
GSM6341465	CTL	CTL	Male	control	M	YES
