# Supplementary material for: Convergent Lower Expression of Redox-Linked Stress-Adaptation and Synaptic-Plasticity Genes in Major Depressive Disorder Across Seven Postmortem dlPFC Cohorts
Source: Antioxidants (Basel). 2026 Jul 22;15(7):908. doi: 10.3390/antiox15070908 (PMC13405805; doi:10.3390/antiox15070908)
Supplement: Supplementary file 1 [file antioxidants-15-00908-s001.zip › Supplementary_File_S1_reproducibility_package_7cohort_with_Hedges/data/input/GSE213982_celltype_counts.csv]

Gene	Total observed counts	ExN counts	InN counts	Astro counts	Oligo counts	OPC counts	Microglia counts	Endothelial counts	Vascular/mural counts	Mixed/ambiguous counts
ADAMTS16	24481	23058	564	253	238	108	55	109	0	96
NPTX2	26691	24409	1203	205	463	140	46	43	0	182
EGR1	36667	30071	3462	612	445	321	140	1250	0	366
GPX4	70529	49423	14919	1490	1876	647	294	1055	0	825
SAT1	66402	32043	18362	6458	976	2274	2502	3494	0	293
VGF	48662	33631	12946	416	732	246	139	106	0	446
BDNF	12358	11800	180	86	134	46	12	36	0	64
SOD2	70809	50310	11572	2359	2785	1103	485	1502	0	693
SKA2	19234	9195	5168	1458	1746	721	163	637	0	146
MFN1	79458	54230	16930	2000	3658	1234	353	763	0	290
PRDX2	53286	35398	13643	1075	1281	587	162	529	0	611
PRDX3	27008	19434	4803	596	1005	349	119	430	0	272
MTOR	66867	45560	12101	2760	3174	1473	460	1094	0	245
ZNF701	11943	7764	1849	555	840	279	161	398	0	97
