# Supplementary material for: Convergent Lower Expression of Redox-Linked Stress-Adaptation and Synaptic-Plasticity Genes in Major Depressive Disorder Across Seven Postmortem dlPFC Cohorts
Source: Antioxidants (Basel). 2026 Jul 22;15(7):908. doi: 10.3390/antiox15070908 (PMC13405805; doi:10.3390/antiox15070908)
Supplement: Supplementary file 1 [file antioxidants-15-00908-s001.zip › Supplementary_File_S1_reproducibility_package_7cohort_with_Hedges/data/input/sample_sex_metadata.csv]

cohort	sample_id	diagnosis	sex	pair_id
GSE101521	V1	CTRL	Male
GSE101521	V10	MDD	Female
GSE101521	V11	CTRL	Male
GSE101521	V12	CTRL	Male
GSE101521	V13	CTRL	Male
GSE101521	V14	CTRL	Male
GSE101521	V15	MDD	Male
GSE101521	V16	MDD	Male
GSE101521	V17	CTRL	Male
GSE101521	V18	MDD	Male
GSE101521	V19	MDD	Female
GSE101521	V2	CTRL	Female
GSE101521	V20	MDD	Male
GSE101521	V21	MDD	Female
GSE101521	V22	MDD	Female
GSE101521	V23	MDD	Male
GSE101521	V24	MDD	Male
GSE101521	V25	CTRL	Male
GSE101521	V26	MDD	Male
GSE101521	V27	CTRL	Male
GSE101521	V28	MDD	Female
GSE101521	V29	CTRL	Male
GSE101521	V3	CTRL	Male
GSE101521	V30	CTRL	Male
GSE101521	V31	MDD	Male
GSE101521	V32	CTRL	Male
GSE101521	V33	CTRL	Male
GSE101521	V34	CTRL	Female
GSE101521	V35	MDD	Male
GSE101521	V36	MDD	Male
GSE101521	V37	MDD	Male
GSE101521	V38	MDD	Male
GSE101521	V39	CTRL	Male
GSE101521	V4	CTRL	Male
GSE101521	V40	MDD	Male
GSE101521	V41	MDD	Male
GSE101521	V42	CTRL	Female
GSE101521	V43	CTRL	Male
GSE101521	V44	CTRL	Male
GSE101521	V45	MDD	Male
GSE101521	V46	CTRL	Male
GSE101521	V47	MDD	Male
GSE101521	V48	MDD	Female
GSE101521	V49	MDD	Female
GSE101521	V5	CTRL	Male
GSE101521	V50	MDD	Male
GSE101521	V51	MDD	Male
GSE101521	V52	CTRL	Female
GSE101521	V53	MDD	Female
GSE101521	V54	MDD	Female
GSE101521	V55	MDD	Female
GSE101521	V56	MDD	Male
GSE101521	V57	MDD	Female
GSE101521	V58	CTRL	Male
GSE101521	V59	CTRL	Female
GSE101521	V6	CTRL	Male
GSE101521	V7	CTRL	Male
GSE101521	V8	CTRL	Male
GSE101521	V9	CTRL	Female
GSE102556	105.BA8_9	MDD	Male
GSE102556	111.BA8_9	MDD	Female
GSE102556	113.BA8_9	MDD	Male
GSE102556	114.BA8_9	MDD	Female
GSE102556	117.BA8_9	MDD	Female
GSE102556	120.BA8_9	MDD	Male
GSE102556	124.BA8_9	MDD	Male
GSE102556	128.BA8_9	CTRL	Male
GSE102556	129.BA8_9	MDD	Female
GSE102556	14.BA8_9	CTRL	Male
GSE102556	150.BA8_9	CTRL	Male
GSE102556	153.BA8_9	MDD	Female
GSE102556	162.BA8_9	CTRL	Female
GSE102556	17.BA8_9	CTRL	Male
GSE102556	183.BA8_9	MDD	Male
GSE102556	189.BA8_9	CTRL	Female
GSE102556	198.BA8_9	MDD	Female
GSE102556	199.BA8_9	CTRL	Male
GSE102556	20.BA8_9	CTRL	Male
GSE102556	201.BA8_9	CTRL	Female
GSE102556	205.BA8_9	MDD	Female
GSE102556	212.BA8_9	CTRL	Female
GSE102556	222.BA8_9	MDD	Female
GSE102556	23.BA8_9	CTRL	Male
GSE102556	235.BA8_9	MDD	Female
GSE102556	236.BA8_9	CTRL	Female
GSE102556	238.BA8_9	CTRL	Female
GSE102556	242.BA8_9	CTRL	Female
GSE102556	246.BA8_9	MDD	Female
GSE102556	247.BA8_9	CTRL	Male
GSE102556	249.BA8_9	CTRL	Female
GSE102556	28.BA8_9	CTRL	Male
GSE102556	32.BA8_9	CTRL	Male
GSE102556	40.BA8_9	MDD	Male
GSE102556	43.BA8_9	CTRL	Male
GSE102556	45.BA8_9	CTRL	Male
GSE102556	51.BA8_9	MDD	Male
GSE102556	56.BA8_9	MDD	Male
GSE102556	57.BA8_9	CTRL	Male
GSE102556	61.BA8_9	MDD	Male
GSE102556	63.BA8_9	MDD	Female
GSE102556	67.BA8_9	MDD	Male
GSE102556	68.BA8_9	MDD	Male
GSE102556	69.BA8_9	MDD	Female
GSE102556	72.BA8_9	MDD	Female
GSE102556	74.BA8_9	CTRL	Female
GSE102556	84.BA8_9	MDD	Male
GSE102556	93.BA8_9	MDD	Male
GSE208338	GSM6341299	CTRL	Male
GSE208338	GSM6341301	MDD	Male
GSE208338	GSM6341305	MDD	Male
GSE208338	GSM6341308	CTRL	Male
GSE208338	GSM6341310	MDD	Female
GSE208338	GSM6341313	CTRL	Female
GSE208338	GSM6341315	MDD	Female
GSE208338	GSM6341316	MDD	Female
GSE208338	GSM6341319	CTRL	Male
GSE208338	GSM6341322	CTRL	Male
GSE208338	GSM6341324	CTRL	Male
GSE208338	GSM6341326	CTRL	Male
GSE208338	GSM6341327	CTRL	Male
GSE208338	GSM6341328	CTRL	Female
GSE208338	GSM6341330	MDD	Male
GSE208338	GSM6341331	CTRL	Female
GSE208338	GSM6341332	MDD	Female
GSE208338	GSM6341333	CTRL	Male
GSE208338	GSM6341335	MDD	Male
GSE208338	GSM6341336	CTRL	Female
GSE208338	GSM6341337	MDD	Male
GSE208338	GSM6341339	CTRL	Male
GSE208338	GSM6341341	MDD	Male
GSE208338	GSM6341342	MDD	Female
GSE208338	GSM6341343	CTRL	Male
GSE208338	GSM6341344	MDD	Female
GSE208338	GSM6341345	CTRL	Male
GSE208338	GSM6341347	CTRL	Male
GSE208338	GSM6341352	CTRL	Male
GSE208338	GSM6341354	CTRL	Male
GSE208338	GSM6341355	CTRL	Male
GSE208338	GSM6341357	CTRL	Female
GSE208338	GSM6341361	CTRL	Female
GSE208338	GSM6341363	CTRL	Male
GSE208338	GSM6341366	CTRL	Male
GSE208338	GSM6341367	CTRL	Male
GSE208338	GSM6341369	CTRL	Male
GSE208338	GSM6341370	CTRL	Male
GSE208338	GSM6341371	CTRL	Female
GSE208338	GSM6341374	CTRL	Male
GSE208338	GSM6341376	CTRL	Female
GSE208338	GSM6341379	CTRL	Male
GSE208338	GSM6341385	CTRL	Female
GSE208338	GSM6341387	CTRL	Male
GSE208338	GSM6341390	CTRL	Male
GSE208338	GSM6341392	CTRL	Male
GSE208338	GSM6341394	CTRL	Male
GSE208338	GSM6341398	CTRL	Male
GSE208338	GSM6341399	CTRL	Male
GSE208338	GSM6341403	CTRL	Male
GSE208338	GSM6341404	CTRL	Male
GSE208338	GSM6341405	CTRL	Male
GSE208338	GSM6341406	CTRL	Female
GSE208338	GSM6341407	MDD	Female
GSE208338	GSM6341409	CTRL	Male
GSE208338	GSM6341410	CTRL	Female
GSE208338	GSM6341411	MDD	Female
GSE208338	GSM6341413	CTRL	Male
GSE208338	GSM6341414	MDD	Male
GSE208338	GSM6341418	MDD	Male
GSE208338	GSM6341420	CTRL	Male
GSE208338	GSM6341422	CTRL	Male
GSE208338	GSM6341424	MDD	Male
GSE208338	GSM6341427	MDD	Female
GSE208338	GSM6341430	MDD	Male
GSE208338	GSM6341432	MDD	Female
GSE208338	GSM6341434	MDD	Male
GSE208338	GSM6341436	MDD	Male
GSE208338	GSM6341438	MDD	Female
GSE208338	GSM6341439	CTRL	Male
GSE208338	GSM6341441	MDD	Female
GSE208338	GSM6341442	CTRL	Male
GSE208338	GSM6341443	CTRL	Male
GSE208338	GSM6341445	CTRL	Male
GSE208338	GSM6341446	CTRL	Female
GSE208338	GSM6341449	CTRL	Male
GSE208338	GSM6341451	CTRL	Male
GSE208338	GSM6341455	CTRL	Male
GSE208338	GSM6341457	CTRL	Male
GSE208338	GSM6341459	CTRL	Male
GSE208338	GSM6341460	CTRL	Female
GSE208338	GSM6341461	CTRL	Male
GSE208338	GSM6341462	CTRL	Male
GSE208338	GSM6341463	CTRL	Male
GSE208338	GSM6341464	CTRL	Male
GSE208338	GSM6341465	CTRL	Male
GSE213982	F1	MDD	Female
GSE213982	F10	CTRL	Female
GSE213982	F11	MDD	Female
GSE213982	F12	MDD	Female
GSE213982	F13	CTRL	Female
GSE213982	F14	MDD	Female
GSE213982	F15	MDD	Female
GSE213982	F16	MDD	Female
GSE213982	F17	MDD	Female
GSE213982	F18	MDD	Female
GSE213982	F19	MDD	Female
GSE213982	F2	MDD	Female
GSE213982	F20	MDD	Female
GSE213982	F21	CTRL	Female
GSE213982	F22	CTRL	Female
GSE213982	F23	CTRL	Female
GSE213982	F24	CTRL	Female
GSE213982	F25	MDD	Female
GSE213982	F26	CTRL	Female
GSE213982	F27	MDD	Female
GSE213982	F28	MDD	Female
GSE213982	F29	CTRL	Female
GSE213982	F3	MDD	Female
GSE213982	F30	CTRL	Female
GSE213982	F31	CTRL	Female
GSE213982	F32	CTRL	Female
GSE213982	F33	CTRL	Female
GSE213982	F34	CTRL	Female
GSE213982	F35	CTRL	Female
GSE213982	F36	CTRL	Female
GSE213982	F37	CTRL	Female
GSE213982	F38	CTRL	Female
GSE213982	F4	MDD	Female
GSE213982	F5	MDD	Female
GSE213982	F6	MDD	Female
GSE213982	F7	CTRL	Female
GSE213982	F8	MDD	Female
GSE213982	F9	MDD	Female
GSE53987	GSM1304937	CTRL	Male
GSE53987	GSM1304938	CTRL	Female
GSE53987	GSM1304939	CTRL	Female
GSE53987	GSM1304940	CTRL	Female
GSE53987	GSM1304941	CTRL	Male
GSE53987	GSM1304942	CTRL	Male
GSE53987	GSM1304943	CTRL	Female
GSE53987	GSM1304944	CTRL	Female
GSE53987	GSM1304945	CTRL	Female
GSE53987	GSM1304946	CTRL	Female
GSE53987	GSM1304947	CTRL	Male
GSE53987	GSM1304948	CTRL	Male
GSE53987	GSM1304949	CTRL	Female
GSE53987	GSM1304950	CTRL	Male
GSE53987	GSM1304951	CTRL	Male
GSE53987	GSM1304952	CTRL	Male
GSE53987	GSM1304953	CTRL	Female
GSE53987	GSM1304954	CTRL	Male
GSE53987	GSM1304955	CTRL	Male
GSE53987	GSM1304956	MDD	Male
GSE53987	GSM1304957	MDD	Female
GSE53987	GSM1304958	MDD	Female
GSE53987	GSM1304959	MDD	Female
GSE53987	GSM1304960	MDD	Male
GSE53987	GSM1304961	MDD	Male
GSE53987	GSM1304962	MDD	Female
GSE53987	GSM1304963	MDD	Female
GSE53987	GSM1304964	MDD	Female
GSE53987	GSM1304965	MDD	Male
GSE53987	GSM1304966	MDD	Female
GSE53987	GSM1304967	MDD	Male
GSE53987	GSM1304968	MDD	Male
GSE53987	GSM1304969	MDD	Male
GSE53987	GSM1304970	MDD	Female
GSE53987	GSM1304971	MDD	Male
GSE53987	GSM1304972	MDD	Male
GSE54567	GSM1319050	CTRL	Male	1
GSE54567	GSM1319051	CTRL	Male	2
GSE54567	GSM1319052	CTRL	Male	4
GSE54567	GSM1319053	CTRL	Male	7
GSE54567	GSM1319054	CTRL	Male	11
GSE54567	GSM1319055	CTRL	Male	15
GSE54567	GSM1319056	CTRL	Male	18
GSE54567	GSM1319057	CTRL	Male	20
GSE54567	GSM1319058	CTRL	Male	22
GSE54567	GSM1319059	CTRL	Male	25
GSE54567	GSM1319060	CTRL	Male	26
GSE54567	GSM1319061	CTRL	Male	27
GSE54567	GSM1319062	CTRL	Male	29
GSE54567	GSM1319063	CTRL	Male	30
GSE54567	GSM1319064	MDD	Male	1
GSE54567	GSM1319065	MDD	Male	2
GSE54567	GSM1319066	MDD	Male	4
GSE54567	GSM1319067	MDD	Male	7
GSE54567	GSM1319068	MDD	Male	11
GSE54567	GSM1319069	MDD	Male	15
GSE54567	GSM1319070	MDD	Male	18
GSE54567	GSM1319071	MDD	Male	20
GSE54567	GSM1319072	MDD	Male	22
GSE54567	GSM1319073	MDD	Male	25
GSE54567	GSM1319074	MDD	Male	26
GSE54567	GSM1319075	MDD	Male	27
GSE54567	GSM1319076	MDD	Male	29
GSE54567	GSM1319077	MDD	Male	30
GSE54568	GSM1319078	CTRL	Female	3
GSE54568	GSM1319079	CTRL	Female	5
GSE54568	GSM1319080	CTRL	Female	6
GSE54568	GSM1319081	CTRL	Female	8
GSE54568	GSM1319082	CTRL	Female	9
GSE54568	GSM1319083	CTRL	Female	10
GSE54568	GSM1319084	CTRL	Female	12
GSE54568	GSM1319085	CTRL	Female	13
GSE54568	GSM1319086	CTRL	Female	14
GSE54568	GSM1319087	CTRL	Female	16
GSE54568	GSM1319088	CTRL	Female	17
GSE54568	GSM1319089	CTRL	Female	19
GSE54568	GSM1319090	CTRL	Female	21
GSE54568	GSM1319091	CTRL	Female	24
GSE54568	GSM1319092	CTRL	Female	28
GSE54568	GSM1319093	MDD	Female	3
GSE54568	GSM1319094	MDD	Female	5
GSE54568	GSM1319095	MDD	Female	6
GSE54568	GSM1319096	MDD	Female	8
GSE54568	GSM1319097	MDD	Female	9
GSE54568	GSM1319098	MDD	Female	10
GSE54568	GSM1319099	MDD	Female	12
GSE54568	GSM1319100	MDD	Female	13
GSE54568	GSM1319101	MDD	Female	14
GSE54568	GSM1319102	MDD	Female	16
GSE54568	GSM1319103	MDD	Female	17
GSE54568	GSM1319104	MDD	Female	19
GSE54568	GSM1319105	MDD	Female	21
GSE54568	GSM1319106	MDD	Female	24
GSE54568	GSM1319107	MDD	Female	28
