# Supplementary material for: Convergent Lower Expression of Redox-Linked Stress-Adaptation and Synaptic-Plasticity Genes in Major Depressive Disorder Across Seven Postmortem dlPFC Cohorts
Source: Antioxidants (Basel). 2026 Jul 22;15(7):908. doi: 10.3390/antiox15070908 (PMC13405805; doi:10.3390/antiox15070908)
Supplement: Supplementary file 1 [file antioxidants-15-00908-s001.zip › Supplementary_File_S1_reproducibility_package_7cohort_with_Hedges/MANIFEST.md]

# File manifest

| Path | Bytes | SHA-256 |
|---|---:|---|
| README.md | 4622 | `733de01557487fab7da3c9f5dcac0c1d15affd7f1b33b438bf4d2c472f62eae9` |
| SOURCE_PROVENANCE.md | 908 | `593e56dc26767debdfee538b618017befc40013090df7add2420261f89365e40` |
| data/input/GSE208338_MDD_CTL_sex_mapping.tsv | 3400 | `777f960bb00d324932f986794fc116f3dd0438ce4ede31b3d6449a9de688f349` |
| data/input/GSE213982_celltype_counts.csv | 879 | `c8034c9a67dad31452caf5d322978a4ffca859819592a63e7e34baf3c3c66b81` |
| data/input/candidate_expression_long.csv | 212184 | `4f25e0b0cbc85c76460e4f08f022d1eff47bb7a90fa4b895e1453cfe52dc9209` |
| data/input/candidate_gene_panel.csv | 566 | `45e738eab3bdf6485f158f2ab43884a23b7b1a32bb0b8156f196a0c0f4b81559` |
| data/input/sample_sex_metadata.csv | 10155 | `899fd911c1774b291943a73d159ca86bf2b13a25b51cbdf2e9d85b3a51fd4972` |
| reports/Hedges_g_primary_genes_forest_plot.png | 134017 | `f143edc262b12a1736e47e1e7893157de419f5e9128c6df9eab0f6fb43d07f94` |
| reports/MDD_exploratory_sex_interaction_GLS_all_7cohorts.xlsx | 11332 | `37720aad359c10efa1f9fe1c1c0b5949217ba63d1ca90f54da857ce9965f4206` |
| reports/permutation_sensitivity_200k.pdf | 59853 | `f1696280063244c9ffb8ec3cada4e5a9acbedeee0f973568b2550dcbd4444b8d` |
| requirements.txt | 60 | `d0066322d3ef6a963dfc3d2534ab36e16274c51b251f0aa9d5e6e4cdfab4504c` |
| results/GSE213982_celltype_localization.csv | 1245 | `bc9b96d4c8a434afcdef686a85aa18c6d0afa4ebd2f93142ed2a78582bcd1a81` |
| results/Shapiro_Wilk_diagnostics.csv | 22165 | `63ef68e9a9b65e95d587fbedfda8e88c791ddf84e55df40b7e6ebe95ad0b6b42` |
| results/cohort_Hedges_g.csv | 19853 | `df3397b815c2f83f1f2cbde3ead42fde007a28989b991021d49e6a06686d0156` |
| results/cohort_level_tests.csv | 9191 | `1e9b60f4aa26ea03668e67d83a8db36c1a4182fe3c4712f534fae93adb4dfc85` |
| results/one_stage_GLS_cohort_effects.csv | 3458 | `4354da905750f807846499e439b87168b874bd594f93b07aaa433cd7ebe6075a` |
| results/one_stage_GLS_results.csv | 3436 | `1d96fb019713c4ac38248c33e457edd116a26326340f76d7f4386ddf9d12cf4c` |
| results/permutation_null_distribution.csv | 203 | `ad2ff4345eed39bfaa8a24f0174c8d5bb116250f35f3bdcbd92e9c3b1ba93744` |
| results/permutation_summary.csv | 150 | `54d23cde123f5ca1ba778e94751ab743f1ad4dfbf00e534ad5e3d1552534e460` |
| results/primary_Fisher_results.csv | 1289 | `5ed637d3d8214537310e05f42a9d11ca34dc1debc216d83a313643a7c78967a0` |
| results/random_effects_Hedges_g_results.csv | 3311 | `8d75259fce59559d42d5bc9f53415beb132c752b4970095ceec6160b5052781f` |
| results/sex_sample_counts.csv | 309 | `3c9d69ad68feebe55107ae8fcdb2592ed8fe9cc3a65428b3e0927fe486fab11b` |
| results/sex_stratified_GLS_results.csv | 4559 | `f4cb3d97e6ada70e937206272c61f71a9df2736fd8becc603ab32befc35443f5` |
| results/weighted_signed_Stouffer_results.csv | 1573 | `d1bae6ae096ad493f12cf4e0e7b189eb75a2c055ef17876596b8d252d6d26beb` |
| run_all.py | 18755 | `cae3712a98abe47509f78ea98905f7735ea48ba9e244527f256c7625e8f5a240` |
| run_all.sh | 83 | `aadba0666f673c4113ac77aa5ae268d02c8e0d27c42fd91aa4e0dbc99189ce28` |
| run_all_windows.bat | 43 | `24ca6cf42ef09877d626a36b17cfd334b9eb11fc55a6888026bcf8c1afcc6181` |
| run_sex_analysis.py | 4346 | `1d0bfab43f6085667e942df32bfeb528404fb00c9984eef0823053abc41404af` |
| validate_results.py | 2825 | `01170695bf85e67ba247e0861b62e43d3a72cdfa5ae38d39e71145bdd139bd48` |
