# Supplementary material for: Convergent Lower Expression of Redox-Linked Stress-Adaptation and Synaptic-Plasticity Genes in Major Depressive Disorder Across Seven Postmortem dlPFC Cohorts
Source: Antioxidants (Basel). 2026 Jul 22;15(7):908. doi: 10.3390/antiox15070908 (PMC13405805; doi:10.3390/antiox15070908)
Supplement: Supplementary file 1 [file antioxidants-15-00908-s001.zip › Supplementary_File_S1_reproducibility_package_7cohort_with_Hedges/README.md]

# Seven-cohort MDD candidate-panel reproducibility package

This package reproduces **only the analyses retained in the current manuscript version**.

## Included
- Seven analytical cohorts: GSE54567, GSE54568, GSE102556, GSE101521, GSE53987, GSE208338, and donor-level GSE213982.
- Cohort-specific paired t-tests (GSE54567/GSE54568) and Welch tests (remaining cohorts).
- Fisher p-value combination, Benjamini-Hochberg correction across the fixed 14-gene panel, and concordant-direction classification.
- Sample-size-weighted signed Stouffer sensitivity analysis.
- One-stage GLS of within-gene/within-cohort standardized expression, including matched-pair covariance blocks and diagnosis-by-cohort interaction tests.
- Shapiro-Wilk diagnostics.
- Classical standardized-effect sensitivity analysis using cohort-specific Hedges g, REML random-effects pooling, Cochran Q, tau-squared, and I-squared. Paired cohorts use Hedges g_av with the observed within-pair correlation included in the sampling variance.
- Disease-label permutation analysis (default: 200,000 permutations; seed 20260625).
- Descriptive GSE213982 cell-type localization percentages calculated as `100 * (ExN counts + InN counts) / total observed counts`.

## Explicitly excluded
Covariate-adjusted analyses, suicide-aware analyses, Wilcoxon/Mann-Whitney analyses, leave-one-cohort-out analyses, Cauchy combination, and Hartung-Knapp analyses are not run or reported by this package.

## Run
```bash
python -m pip install -r requirements.txt
python run_all.py
```
Linux/macOS: `./run_all.sh`  
Windows: double-click `run_all_windows.bat` or run `python run_all.py`.

For a quick technical test, use for example `python run_all.py --permutations 1000`. To regenerate all non-permutation outputs, including the Hedges g analysis and forest plot, without rerunning the permutation analysis, use `python run_all.py --skip-permutation`. The manuscript result requires the default 200,000 permutations.

## Inputs
`data/input/candidate_expression_long.csv` contains the processed sample-level values actually used by the statistical pipeline. Expression values were obtained from public deposited processed files; FASTQ- and CEL-level reprocessing is outside this package. SAT1 is absent from GSE208338 because it was unavailable in the processed expression matrix used in the study.

`data/input/GSE213982_celltype_counts.csv` contains the observed counts used to calculate localization percentages. The script verifies that cell-class counts sum exactly to the reported total before calculating percentages.

## Expected principal results
The Fisher primary analysis identifies EGR1, NPTX2, VGF, BDNF, and SAT1. The same five genes are supported by weighted signed Stouffer, one-stage GLS, and random-effects Hedges g meta-analysis. The pooled Hedges g estimates are approximately -0.551, -0.559, -0.490, -0.415, and -0.423 for NPTX2, EGR1, VGF, BDNF, and SAT1, respectively; I-squared is 0-1.8% for four genes and 30.6% for VGF. With 200,000 permutations and seed 20260625, no permutation produces at least five primary-support genes; the add-one empirical p-value is 4.999975e-06.

## Reproducibility boundary
The package reproduces the statistical analyses from the included processed inputs. It does not claim to reconstruct upstream platform-specific normalization from raw sequencing or array files.

## Validate
After running the default analysis, execute:
```bash
python validate_results.py
```
The validator checks the five primary genes, weighted signed Stouffer results, GLS coefficients/FDR/interactions, Hedges g pooled effects and heterogeneity, localization percentages, and the 200,000-permutation empirical result.


## Exploratory diagnosis-by-sex analysis

This version includes an exploratory one-stage GLS analysis of diagnosis-by-sex effects across all seven cohorts. The model uses cohort-specific intercepts, diagnosis, sex, and diagnosis-by-sex terms; expression is standardized within gene and cohort, and covariance blocks are retained for the matched GSE54567 and GSE54568 cohorts. Female is the reference sex. Benjamini–Hochberg correction is applied across the fixed 14-gene panel separately for female effects, male effects, and interaction tests. This exploratory analysis does not redefine primary support.

Run:

```bash
python run_sex_analysis.py
```

Added files:
- `data/input/sample_sex_metadata.csv`
- `data/input/GSE208338_MDD_CTL_sex_mapping.tsv`
- `results/sex_stratified_GLS_results.csv`
- `results/sex_sample_counts.csv`
- `reports/MDD_exploratory_sex_interaction_GLS_all_7cohorts.xlsx`
- `run_sex_analysis.py`
