# Supplementary material for: Convergent Lower Expression of Redox-Linked Stress-Adaptation and Synaptic-Plasticity Genes in Major Depressive Disorder Across Seven Postmortem dlPFC Cohorts
Source: Antioxidants (Basel). 2026 Jul 22;15(7):908. doi: 10.3390/antiox15070908 (PMC13405805; doi:10.3390/antiox15070908)
Supplement: Supplementary file 1 [file antioxidants-15-00908-s001.zip › Supplementary_File_S1_reproducibility_package_7cohort_with_Hedges/reports/MDD_exploratory_sex_interaction_GLS_all_7cohorts.xlsx]

## Sheet: Sex interaction summary
Exploratory diagnosis-by-sex GLS across all seven MDD cohorts
All 325 donors were included. Negative β indicates lower expression in MDD. Female is the reference sex; diagnosis × sex is the additional MDD effect in males.
Gene	N	Female β	Female 95% CI	Female p	Female BH-FDR	Male β	Male 95% CI	Male p	Male BH-FDR	Diagnosis × sex β	Interaction 95% CI	Interaction p	Interaction BH-FDR	Interpretation
GPX4	325	-0.0994904	-0.416 to 0.217	0.536444	0.751022	0.342527	0.072 to 0.613	0.0131037	0.0305754	0.442018	0.027 to 0.857	0.0367116	0.500336	Nominal interaction only
ADAMTS16	325	-0.454553	-0.739 to -0.170	0.0017991	0.00629685	-0.114761	-0.436 to 0.207	0.483137	0.56366	0.339791	-0.088 to 0.767	0.118926	0.500336	No evidence of sex interaction
MTOR	325	-0.0325743	-0.354 to 0.289	0.842152	0.906933	-0.364442	-0.672 to -0.057	0.0203379	0.0406758	-0.331868	-0.775 to 0.111	0.141666	0.500336	No evidence of sex interaction
SKA2	325	-0.451194	-0.771 to -0.131	0.0058705	0.0164374	-0.134188	-0.435 to 0.167	0.380898	0.484779	0.317006	-0.121 to 0.755	0.155041	0.500336	No evidence of sex interaction
PRDX2	325	-0.0522581	-0.381 to 0.276	0.754489	0.880238	0.248566	-0.069 to 0.566	0.124151	0.193123	0.300824	-0.154 to 0.756	0.194065	0.500336	No evidence of sex interaction
BDNF	325	-0.259202	-0.563 to 0.044	0.0936701	0.163923	-0.505198	-0.751 to -0.260	6.50805e-05	0.000501597	-0.245997	-0.635 to 0.143	0.21443	0.500336	No evidence of sex interaction
ZNF701	325	0.0776092	-0.238 to 0.393	0.628635	0.800081	0.28633	-0.040 to 0.612	0.0850783	0.148887	0.208721	-0.243 to 0.661	0.364149	0.698343	No evidence of sex interaction
VGF	325	-0.560566	-0.862 to -0.260	0.000290653	0.00314714	-0.379717	-0.677 to -0.083	0.0124157	0.0305754	0.180849	-0.241 to 0.602	0.399053	0.698343	No evidence of sex interaction
NPTX2	325	-0.477004	-0.750 to -0.204	0.000674387	0.00314714	-0.598303	-0.891 to -0.306	7.16568e-05	0.000501597	-0.121299	-0.520 to 0.278	0.550175	0.826645	No evidence of sex interaction
MFN1	325	-0.345732	-0.674 to -0.017	0.0390949	0.0781898	-0.224266	-0.525 to 0.077	0.14355	0.20097	0.121466	-0.322 to 0.565	0.590461	0.826645	No evidence of sex interaction
SAT1	239	-0.380954	-0.702 to -0.060	0.020403	0.047607	-0.470763	-0.821 to -0.121	0.00856389	0.0299736	-0.089809	-0.565 to 0.385	0.709932	0.90355	No evidence of sex interaction
PRDX3	325	-0.000606938	-0.337 to 0.336	0.997171	0.997171	-0.0601726	-0.376 to 0.255	0.707788	0.707788	-0.0595657	-0.519 to 0.400	0.798821	0.911477	No evidence of sex interaction
SOD2	325	0.107115	-0.206 to 0.420	0.501627	0.751022	0.0630351	-0.259 to 0.385	0.700077	0.707788	-0.0440798	-0.491 to 0.403	0.846371	0.911477	No evidence of sex interaction
EGR1	325	-0.533496	-0.836 to -0.231	0.000585575	0.00314714	-0.529296	-0.827 to -0.232	0.000531803	0.00248175	0.00419942	-0.418 to 0.427	0.984408	0.984408	No evidence of sex interaction

## Sheet: Sample counts
Cohort	Sex	Controls	MDD	Total
GSE54567	Male	14	14	28
GSE54568	Female	15	15	30
GSE102556	Female	9	13	22
GSE102556	Male	13	13	26
GSE101521	Female	6	11	17
GSE101521	Male	23	19	42
GSE53987	Female	9	8	17
GSE53987	Male	10	9	19
GSE208338	Female	13	12	25
GSE208338	Male	49	12	61
GSE213982	Female	18	20	38
Overall sex	Controls	MDD	Total
Female	70	79	149
Male	109	67	176

## Sheet: GSE208338 mapping
GSM	Local diagnosis	GEO raw diagnosis	Sex	Reconciliation
GSM6341299	CTL	control	Male	Matched directly
GSM6341301	MDD	case	Male	Local MDD corresponds to GEO 'case'
GSM6341305	MDD	case	Male	Local MDD corresponds to GEO 'case'
GSM6341308	CTL	control	Male	Matched directly
GSM6341310	MDD	case	Female	Local MDD corresponds to GEO 'case'
GSM6341313	CTL	control	Female	Matched directly
GSM6341315	MDD	case	Female	Local MDD corresponds to GEO 'case'
GSM6341316	MDD	case	Female	Local MDD corresponds to GEO 'case'
GSM6341319	CTL	control	Male	Matched directly
GSM6341322	CTL	control	Male	Matched directly
GSM6341324	CTL	control	Male	Matched directly
GSM6341326	CTL	control	Male	Matched directly
GSM6341327	CTL	control	Male	Matched directly
GSM6341328	CTL	control	Female	Matched directly
GSM6341330	MDD	case	Male	Local MDD corresponds to GEO 'case'
GSM6341331	CTL	control	Female	Matched directly
GSM6341332	MDD	case	Female	Local MDD corresponds to GEO 'case'
GSM6341333	CTL	control	Male	Matched directly
GSM6341335	MDD	case	Male	Local MDD corresponds to GEO 'case'
GSM6341336	CTL	control	Female	Matched directly
GSM6341337	MDD	case	Male	Local MDD corresponds to GEO 'case'
GSM6341339	CTL	control	Male	Matched directly
GSM6341341	MDD	case	Male	Local MDD corresponds to GEO 'case'
GSM6341342	MDD	case	Female	Local MDD corresponds to GEO 'case'
GSM6341343	CTL	control	Male	Matched directly
GSM6341344	MDD	case	Female	Local MDD corresponds to GEO 'case'
GSM6341345	CTL	control	Male	Matched directly
GSM6341347	CTL	control	Male	Matched directly
GSM6341352	CTL	control	Male	Matched directly
GSM6341354	CTL	control	Male	Matched directly
GSM6341355	CTL	control	Male	Matched directly
GSM6341357	CTL	control	Female	Matched directly
GSM6341361	CTL	control	Female	Matched directly
GSM6341363	CTL	control	Male	Matched directly
GSM6341366	CTL	control	Male	Matched directly
GSM6341367	CTL	control	Male	Matched directly
GSM6341369	CTL	control	Male	Matched directly
GSM6341370	CTL	control	Male	Matched directly
GSM6341371	CTL	control	Female	Matched directly
GSM6341374	CTL	control	Male	Matched directly
GSM6341376	CTL	control	Female	Matched directly
GSM6341379	CTL	control	Male	Matched directly
GSM6341385	CTL	control	Female	Matched directly
GSM6341387	CTL	control	Male	Matched directly
GSM6341390	CTL	control	Male	Matched directly
GSM6341392	CTL	control	Male	Matched directly
GSM6341394	CTL	control	Male	Matched directly
GSM6341398	CTL	control	Male	Matched directly
GSM6341399	CTL	control	Male	Matched directly
GSM6341403	CTL	control	Male	Matched directly
GSM6341404	CTL	control	Male	Matched directly
GSM6341405	CTL	control	Male	Matched directly
GSM6341406	CTL	control	Female	Matched directly
GSM6341407	MDD	case	Female	Local MDD corresponds to GEO 'case'
GSM6341409	CTL	control	Male	Matched directly
GSM6341410	CTL	control	Female	Matched directly
GSM6341411	MDD	case	Female	Local MDD corresponds to GEO 'case'
GSM6341413	CTL	control	Male	Matched directly
GSM6341414	MDD	case	Male	Local MDD corresponds to GEO 'case'
GSM6341418	MDD	case	Male	Local MDD corresponds to GEO 'case'
GSM6341420	CTL	control	Male	Matched directly
GSM6341422	CTL	control	Male	Matched directly
GSM6341424	MDD	case	Male	Local MDD corresponds to GEO 'case'
GSM6341427	MDD	case	Female	Local MDD corresponds to GEO 'case'
GSM6341430	MDD	case	Male	Local MDD corresponds to GEO 'case'
GSM6341432	MDD	case	Female	Local MDD corresponds to GEO 'case'
GSM6341434	MDD	case	Male	Local MDD corresponds to GEO 'case'
GSM6341436	MDD	case	Male	Local MDD corresponds to GEO 'case'
GSM6341438	MDD	case	Female	Local MDD corresponds to GEO 'case'
GSM6341439	CTL	control	Male	Matched directly
GSM6341441	MDD	case	Female	Local MDD corresponds to GEO 'case'
GSM6341442	CTL	control	Male	Matched directly
GSM6341443	CTL	control	Male	Matched directly
GSM6341445	CTL	control	Male	Matched directly
GSM6341446	CTL	control	Female	Matched directly
GSM6341449	CTL	control	Male	Matched directly
GSM6341451	CTL	control	Male	Matched directly
GSM6341455	CTL	control	Male	Matched directly
GSM6341457	CTL	control	Male	Matched directly
GSM6341459	CTL	control	Male	Matched directly
GSM6341460	CTL	control	Female	Matched directly
GSM6341461	CTL	control	Male	Matched directly
GSM6341462	CTL	control	Male	Matched directly
GSM6341463	CTL	control	Male	Matched directly
GSM6341464	CTL	control	Male	Matched directly
GSM6341465	CTL	control	Male	Matched directly

## Sheet: Method notes
Item	Details
Cohorts included	GSE54567, GSE54568, GSE102556, GSE101521, GSE53987, GSE208338, GSE213982
Total donors	325: 146 MDD and 179 controls
Model	Cohort-specific intercepts + diagnosis + sex + diagnosis × sex
Reference sex	Female
Standardization	Within each gene and cohort
Matched cohorts	GSE54567 and GSE54568; covariance blocks used observed within-pair correlations
GSE208338 coding	Local MDD labels correspond to GEO raw diagnosis 'case'; all 86 MDD/CTL samples had valid sex assignments
Multiple testing	Benjamini–Hochberg correction across all 14 genes
Interpretation	Exploratory sensitivity analysis; it does not redefine primary support
