# Supplementary material for: Convergent Lower Expression of Redox-Linked Stress-Adaptation and Synaptic-Plasticity Genes in Major Depressive Disorder Across Seven Postmortem dlPFC Cohorts
Source: Antioxidants (Basel). 2026 Jul 22;15(7):908. doi: 10.3390/antiox15070908 (PMC13405805; doi:10.3390/antiox15070908)
Supplement: Supplementary file 1 [file antioxidants-15-00908-s001.zip › Supplementary_File_S1_reproducibility_package_7cohort_with_Hedges/results/cohort_Hedges_g.csv]

Gene	Cohort	Effect_size_method	N_control	N_MDD	Mean_control	Mean_MDD	SD_control	SD_MDD	Pair_r	Hedges_g	SE	CI_low	CI_high
GPX4	GSE54567	Hedges g_av (paired)	14	14	11.941809176428569	12.026805244285713	0.15772179184109886	0.13836165709160625	0.6633580148205469	0.5391005731801938	0.2301354665875238	0.08803505866864714	0.9901660876917404
GPX4	GSE54568	Hedges g_av (paired)	15	15	11.976244117333334	11.94585595	0.14772721571726624	0.23846783662918433	0.1858255695818457	-0.14481818300995744	0.3125729823143884	-0.7574612283461587	0.4678248623262439
GPX4	GSE102556	Hedges g (independent)	22	26	5.172315027784216	5.311878479391831	0.1827112997273464	0.1748622719971057		0.7690890436886118	0.3005751312683299	0.17996178640268512	1.3582163009745383
GPX4	GSE101521	Hedges g (independent)	29	30	9.861634726509374	9.805897517067239	0.27333081828871325	0.43409986595503464		-0.151054658840157	0.2607992437683434	-0.66222117662611	0.360111858945796
GPX4	GSE53987	Hedges g (independent)	19	17	11.546292663764934	11.55743780073922	0.14341438893191885	0.12990665699011428		0.07941173712253564	0.3339877946082204	-0.5752043403095763	0.7340278145546477
GPX4	GSE208338	Hedges g (independent)	62	24	9.266840860011678	9.29645731762525	0.22067310136764479	0.23011541849318307		0.1314435303154479	0.2406211557641793	-0.3401739349823435	0.6030609956132393
GPX4	GSE213982	Hedges g (independent)	18	20	8.204225201459476	7.5699669179854965	0.8090960530831895	0.8189570332818399		-0.7625259391840024	0.33709226003689846	-1.4232267688563234	-0.10182510951168133
PRDX2	GSE54567	Hedges g_av (paired)	14	14	5.610589779500001	5.673021368285714	0.1915210502223977	0.13124971620625356	-0.1130928431362944	0.35783196873215734	0.38127544707233213	-0.38946790752961363	1.1051318449939282
PRDX2	GSE54568	Hedges g_av (paired)	15	15	5.5872729376	5.650368649399999	0.17158989852115178	0.21486143721429943	-0.16149681865393375	0.3067562808759727	0.3761918443765312	-0.4305797341020285	1.0440922958539738
PRDX2	GSE102556	Hedges g (independent)	22	26	5.373827441214036	5.468871337522353	0.18340163666814677	0.145362919309769		0.5706259169888491	0.29572853403334587	-0.009002009716508774	1.1502538436942071
PRDX2	GSE101521	Hedges g (independent)	29	30	9.805662980535702	9.756383312520628	0.24671632460722787	0.4084289126021228		-0.14353894325176125	0.2607620060142974	-0.6546324750397841	0.3675545885362616
PRDX2	GSE53987	Hedges g (independent)	19	17	5.553099817187052	5.597906335547032	0.10179831780849835	0.15154082812044609		0.3432155539806166	0.3364333752091733	-0.31619386142936307	1.0026249693905962
PRDX2	GSE208338	Hedges g (independent)	62	24	5.660802783008949	5.710151464524034	0.29657447850932384	0.3065253266113911		0.1633855775734353	0.24073760990608983	-0.30846013784250076	0.6352312929893713
PRDX2	GSE213982	Hedges g (independent)	18	20	7.917293316922585	7.200555937500087	0.870828468234801	0.6714637070887779		-0.9088568881609769	0.3420936527708144	-1.579360447591773	-0.23835332873018067
VGF	GSE54567	Hedges g_av (paired)	14	14	7.795258960785714	7.553345324357143	0.18048782041951364	0.2631199435665715	0.2835433529738861	-1.0089415696519635	0.3563457151354679	-1.7073791713174806	-0.3105039679864463
VGF	GSE54568	Hedges g_av (paired)	15	15	7.729113562733333	7.550701931866667	0.2462248392742759	0.23952829747122795	0.345821666562794	-0.6943209991981607	0.3066102456483497	-1.2952770806689262	-0.0933649177273953
VGF	GSE102556	Hedges g (independent)	22	26	2.7657597793133064	2.7372511449452475	0.32975510454790746	0.38859326897919555		-0.0772650478525823	0.2897947100947606	-0.6452626796383131	0.4907325839331485
VGF	GSE101521	Hedges g (independent)	29	30	9.192367743725299	9.16670256406128	0.6075491267938161	1.5164192477846254		-0.021786803395192032	0.2604232241570592	-0.5322163227430281	0.4886427159526441
VGF	GSE53987	Hedges g (independent)	19	17	7.153809330746041	7.042086954337868	0.18458157167248884	0.24291743584190525		-0.5103948181289466	0.3395379697816434	-1.1758892389009676	0.15509960264307443
VGF	GSE208338	Hedges g (independent)	62	24	7.17583912455797	7.028357557502145	0.2302585281525172	0.2521153803632198		-0.6181595515822674	0.24509228886870382	-1.0985404377649268	-0.13777866539960792
VGF	GSE213982	Hedges g (independent)	18	20	8.033001665010156	7.2455156445528015	1.0703376265122182	1.0164616341919825		-0.7396937767564308	0.33638492508525675	-1.399008229923534	-0.08037932358932753
ADAMTS16	GSE54567	Hedges g_av (paired)	14	14	5.0676318865	4.951639951285714	0.2209222176703286	0.14943594681936329	-0.23238338668251954	-0.5787277763854634	0.40969376539057767	-1.3817275565509957	0.22427200378006884
ADAMTS16	GSE54568	Hedges g_av (paired)	15	15	5.106227908733334	4.929166241733333	0.1597348479211975	0.1515288685552293	0.6076179163140594	-1.075076068938322	0.29201999062583384	-1.6474352505649565	-0.5027168873116877
ADAMTS16	GSE102556	Hedges g (independent)	22	26	0.8578758015943632	0.8291109623319006	0.16826317636411067	0.1458575712472532		-0.18080268082074175	0.2902953767411754	-0.7497816192334454	0.388176257591962
ADAMTS16	GSE101521	Hedges g (independent)	29	30	5.909627689937704	5.84238624495178	0.42111128723885	0.5858594898521476		-0.12969442379715956	0.2606983725667866	-0.6406632340280612	0.3812743864337421
ADAMTS16	GSE53987	Hedges g (independent)	19	17	4.275109578126814	4.2775227821780515	0.18780058427890228	0.1912091509338105		0.012457011695837393	0.33385234816592735	-0.6418935907093802	0.6668076141010549
ADAMTS16	GSE208338	Hedges g (independent)	62	24	5.734656366065784	5.750277951296099	0.2115809246553158	0.1789565250170526		0.0762004960315479	0.24047923302763852	-0.3951388007026236	0.5475397927657194
ADAMTS16	GSE213982	Hedges g (independent)	18	20	7.338613780514204	7.243321858389632	0.7109456425132249	1.1004859989370974		-0.09956924600311502	0.3251049837862129	-0.7367750142240923	0.5376365222178623
NPTX2	GSE54567	Hedges g_av (paired)	14	14	10.552468887857144	10.147593782214287	0.2563749951006097	0.5954351228882265	0.32899546893174986	-0.831099131053543	0.33097713865331124	-1.479814322814033	-0.18238393929305308
NPTX2	GSE54568	Hedges g_av (paired)	15	15	10.396563950266664	10.0185028148	0.4147192183099321	0.7244752487974089	0.613469016277351	-0.6054376170577823	0.24139338283340273	-1.0785686474112517	-0.132306586704313
NPTX2	GSE102556	Hedges g (independent)	22	26	3.5641015218998664	3.4405200340628075	0.5487897662239908	0.4694638142900277		-0.23964728659452394	0.2907582019152654	-0.8095333623484442	0.3302387891593963
NPTX2	GSE101521	Hedges g (independent)	29	30	9.18978797219299	8.735568939243707	0.8217396458276354	1.0250838326957454		-0.4815527456735929	0.26429196258670695	-0.9995649923435386	0.0364595009963527
NPTX2	GSE53987	Hedges g (independent)	19	17	9.601157833902482	9.292117581844586	0.35716084635004336	0.4372717874733977		-0.7613497408125357	0.346380460583963	-1.440255443557103	-0.0824440380679683
NPTX2	GSE208338	Hedges g (independent)	62	24	7.670305716114948	7.436337796800186	0.3663144062627683	0.376523875436499		-0.6281436288392116	0.24524334171106038	-1.10882057859289	-0.14746667908553324
NPTX2	GSE213982	Hedges g (independent)	18	20	7.345563424301558	7.000366188624102	0.9834537637288092	0.9473542938256452		-0.3503602369026618	0.3275064099373241	-0.992272800379817	0.29155232657449337
EGR1	GSE54567	Hedges g_av (paired)	14	14	10.489953969928573	10.216092714785715	0.3373719997868717	0.38723078355964397	0.14331689368963918	-0.7096046362898868	0.3554540419518828	-1.406294558515577	-0.01291471406419653
EGR1	GSE54568	Hedges g_av (paired)	15	15	10.248734807599998	10.203236046066666	0.46468056967187715	0.4159806603796773	0.22662969343737818	-0.09752628680686949	0.3040696173487821	-0.6935027368104824	0.4984501631967434
EGR1	GSE102556	Hedges g (independent)	22	26	3.040292607662378	2.6998825133212945	0.6992999180888771	0.524076908371187		-0.5485843331206166	0.29527482575790287	-1.1273229916061063	0.030154325364873058
EGR1	GSE101521	Hedges g (independent)	29	30	8.513380393438561	7.875984680112222	1.045414427780785	0.9229555775328745		-0.6385341458904507	0.26719400170259805	-1.1622343892275429	-0.11483390255335846
EGR1	GSE53987	Hedges g (independent)	19	17	10.676568465468133	10.391513321174047	0.3394062586944661	0.4767638321397045		-0.6800847237924434	0.3438848687286816	-1.3540990665006594	-0.006070381084227527
EGR1	GSE208338	Hedges g (independent)	62	24	8.947040934403182	8.732004108087832	0.5571783296535207	0.5627939551654997		-0.3814246320521538	0.24220173322896113	-0.8561400291809176	0.09329076507661
EGR1	GSE213982	Hedges g (independent)	18	20	7.947013469522669	6.762470887475239	1.0210753893170559	0.9866254415045379		-1.1561471516704684	0.35230739884675005	-1.8466696534100986	-0.4656246499308383
ZNF701	GSE54567	Hedges g_av (paired)	14	14	4.213384304	4.269685994142857	0.12535646099573602	0.18717520961479203	-0.6555298806538522	0.33258684479947387	0.4619120403073909	-0.5727607542030123	1.2379344438019602
ZNF701	GSE54568	Hedges g_av (paired)	15	15	4.205520940133333	4.232410220599999	0.09558713203197931	0.14538448752276364	0.2114960962492288	0.20659819874240895	0.30881564357936453	-0.3986804626731455	0.8118768601579633
ZNF701	GSE102556	Hedges g (independent)	22	26	1.2226959956897205	1.2500878219585478	0.16684302130869857	0.11846066205710117		0.1889374046410113	0.2903516807468556	-0.38015188962282564	0.7580266989048482
ZNF701	GSE101521	Hedges g (independent)	29	30	6.150898557682484	6.177818282170063	0.35766973284006615	0.42261299770717203		0.0677545634608083	0.2604925355638037	-0.44281080624424696	0.5783199331658636
ZNF701	GSE53987	Hedges g (independent)	19	17	3.2516971725699357	3.3051633547269055	0.1285607924798669	0.11701443333727043		0.42410931627742987	0.337787265122643	-0.2379537233629504	1.0861723559178103
ZNF701	GSE208338	Hedges g (independent)	62	24	4.924099108099138	5.0562325196709885	0.36864564753694606	0.4196283825982531		0.34165500793368564	0.24184811206279722	-0.13236729170939687	0.8156773075767682
ZNF701	GSE213982	Hedges g (independent)	18	20	6.845463838500251	6.644787049295573	0.7219913929811923	0.9777085506127079		-0.22675392091412366	0.32599031471318984	-0.8656949377519758	0.41218709592372843
MFN1	GSE54567	Hedges g_av (paired)	14	14	7.867500243642858	7.830817174857144	0.22706884631970545	0.2413214932785333	0.30659181318592954	-0.14732223181352821	0.2974661697522418	-0.7303559245279222	0.43571146090086577
MFN1	GSE54568	Hedges g_av (paired)	15	15	7.798383970600001	7.7065496166	0.24401277062906807	0.2345418219024622	-0.23066591804813497	-0.3627293259878777	0.38860055254442993	-1.1243864089749604	0.39892775699920496
MFN1	GSE102556	Hedges g (independent)	22	26	3.933525095668557	3.83318410149729	0.17060409379212715	0.1455225119772326		-0.6267547471628568	0.29696107989334697	-1.208798463753817	-0.04471103057189674
MFN1	GSE101521	Hedges g (independent)	29	30	9.627422001451489	9.600111298612662	0.16203678117781173	0.12301629123330031		-0.18778023839019695	0.2610084340354128	-0.6993567690996061	0.32379629231921214
MFN1	GSE53987	Hedges g (independent)	19	17	7.155936285985232	7.175319004481463	0.1764884180448832	0.1849461648096149		0.10498380595610392	0.3340915902936094	-0.5498357110193706	0.7598033229315784
MFN1	GSE208338	Hedges g (independent)	62	24	6.590579568290368	6.407138265199193	0.5026654859577516	0.35171129200594853		-0.3899417502803164	0.24228245013342967	-0.8648153525418385	0.08493185198120573
MFN1	GSE213982	Hedges g (independent)	18	20	8.412185596657885	8.246410467005498	0.7599470222295014	0.9201675519942181		-0.19131873192506094	0.32567457464779104	-0.8296408982347314	0.4470034343846095
SOD2	GSE54567	Hedges g_av (paired)	14	14	7.8674069544285725	7.895968391000001	0.7281706836499441	0.7825767834392175	-0.24032841171127756	0.035556439126816414	0.3961533580489723	-0.7409041426491693	0.812017020902802
SOD2	GSE54568	Hedges g_av (paired)	15	15	7.559006728666666	8.056140685666666	0.7878231189224826	0.766980228121906	0.2828768411248074	0.6044396684484141	0.3124389591824726	-0.00794069154923216	1.2168200284460604
SOD2	GSE102556	Hedges g (independent)	22	26	4.230591940972027	4.318369518362229	0.1630110270027923	0.11180445549911185		0.6276034578026819	0.29698056261467765	0.04552155507791367	1.20968536052745
SOD2	GSE101521	Hedges g (independent)	29	30	11.668956206766877	11.559152306292651	0.3893287587583298	0.38309037702726734		-0.2805821182610469	0.26173779580534273	-0.7935881980395187	0.2324239615174249
SOD2	GSE53987	Hedges g (independent)	19	17	8.320513310496821	8.451821503190653	0.3684492949133732	0.3245907398054777		0.36839961441207897	0.33682482889129084	-0.29177705021485106	1.028576279039009
SOD2	GSE208338	Hedges g (independent)	62	24	7.059805175444874	7.049317424588467	0.2408204649561844	0.34110791635846094		-0.038215010061311734	0.2404254389711232	-0.5094488704447132	0.43301885032208975
SOD2	GSE213982	Hedges g (independent)	18	20	8.564313640511877	8.044632783353155	0.7901359626800774	0.857308196961447		-0.6157387429245315	0.3328983453352098	-1.2682194997815426	0.03674201393247967
MTOR	GSE54567	Hedges g_av (paired)	14	14	7.4350329945	7.408100385142857	0.09381004677512915	0.16948268647680143	0.1715336077539396	-0.18501899300132194	0.32560315907802706	-0.823201184794255	0.45316319879161104
MTOR	GSE54568	Hedges g_av (paired)	15	15	7.378113658199999	7.4421023346	0.15809730692760596	0.17964394942819098	0.03047890711797337	0.3574629538064925	0.34607876343906113	-0.3208514225340673	1.0357773301470523
MTOR	GSE102556	Hedges g (independent)	22	26	3.757699731078254	3.7330705572196687	0.08023459917814338	0.07458092264424546		-0.3137418148432974	0.2915236146498048	-0.8851280995569148	0.25764446987032
MTOR	GSE101521	Hedges g (independent)	29	30	10.75344263262637	10.708801471695953	0.14657050778249006	0.23609005564189725		-0.22331404185069922	0.2612537860725628	-0.7353714625529223	0.2887433788515238
MTOR	GSE53987	Hedges g (independent)	19	17	6.784212720854818	6.832110281516246	0.1156988495843761	0.15027986302509674		0.35186457478658734	0.33656474002282144	-0.3078023156581427	1.0115314652313174
MTOR	GSE208338	Hedges g (independent)	62	24	7.539149456329697	7.399265356476576	0.20131440328764635	0.21527568586762919		-0.6754846486374477	0.245991155109813	-1.1576273126526813	-0.19334198462221425
MTOR	GSE213982	Hedges g (independent)	18	20	8.493645001716512	8.36340900336277	0.7721815558886139	0.8978349596248741		-0.15163443261214063	0.32538423869911104	-0.7893875404623982	0.486118675238117
PRDX3	GSE54567	Hedges g_av (paired)	14	14	10.416436957857142	10.446262258571428	0.19152245921095468	0.22056103732189733	-0.011499368442794389	0.13587373616292947	0.35861748721777753	-0.5670165387839146	0.8387640111097734
PRDX3	GSE54568	Hedges g_av (paired)	15	15	10.523825572666668	10.252507096599999	0.19487776886679897	0.36004532473270523	-0.5111221049811066	-0.8859484431561627	0.4540951243613006	-1.775974886904312	0.004078000591986486
PRDX3	GSE102556	Hedges g (independent)	22	26	4.469030206757065	4.53932110777126	0.22174307502605228	0.18962751393195393		0.337397270369141	0.2918106264703239	-0.23455155751269385	0.9093460982509759
PRDX3	GSE101521	Hedges g (independent)	29	30	9.56273025867951	9.530661171002665	0.3503824580415127	0.4028900547493899		-0.08371473642931572	0.2605332359148514	-0.5943598788224245	0.42693040596379306
PRDX3	GSE53987	Hedges g (independent)	19	17	10.291896070489326	10.3401900750902	0.09693245145204789	0.09900875926791745		0.4822495125123161	0.33893240608302233	-0.18205800341040762	1.14655702843504
PRDX3	GSE208338	Hedges g (independent)	62	24	6.369963835488221	6.314383996230107	0.521211258243811	0.4243182362955417		-0.11092594879162057	0.2405596399849803	-0.582422843162182	0.36057094557894087
PRDX3	GSE213982	Hedges g (independent)	18	20	7.40571269268197	6.938346091479152	0.7877201803586806	0.8915366011697756		-0.5420537981719143	0.3311139095729368	-1.1910370609348706	0.1069294645910418
SKA2	GSE54567	Hedges g_av (paired)	14	14	6.2412336265	6.184177846571428	0.2481013624343439	0.2157282858766085	0.29312318507587326	-0.2309390804028449	0.30219101802503257	-0.8232334757319086	0.3613553149262189
SKA2	GSE54568	Hedges g_av (paired)	15	15	6.278808557333332	6.007926457933333	0.254012546972367	0.30578743205526937	0.03595618698259142	-0.9109443632245734	0.3775172347973293	-1.6508781434273387	-0.17101058302180805
SKA2	GSE102556	Hedges g (independent)	22	26	3.9561615307076567	3.954755308027889	0.16072080223212734	0.14769418714072297		-0.00899444709923729	0.2896842475261031	-0.5767755722503993	0.5587866780519248
SKA2	GSE101521	Hedges g (independent)	29	30	8.21919438424716	8.282785265568785	0.278905948432652	0.22709263734226282		0.24717347658516434	0.26144217451769763	-0.26525318546952303	0.7596001386398517
SKA2	GSE53987	Hedges g (independent)	19	17	5.741250156100655	5.600908946617861	0.16090048978643867	0.2111049811999477		-0.7368636365549609	0.34560082778568085	-1.4142412590148954	-0.05948601409502641
SKA2	GSE208338	Hedges g (independent)	62	24	6.380713515551339	6.169273688374575	0.5367980429441663	0.5235866318489028		-0.39298614594062564	0.24231172772769705	-0.8679171322869119	0.08194484040566058
SKA2	GSE213982	Hedges g (independent)	18	20	7.242102702567234	6.941508947651459	0.6542151380082687	0.8688435111466053		-0.3797484544447018	0.32796105986358987	-1.0225521317773378	0.2630552228879343
SAT1	GSE54567	Hedges g_av (paired)	14	14	10.606856317142856	10.570692140714284	0.2961243717833535	0.35894795986577577	0.1758899968732164	-0.1034219638156033	0.3234591126882534	-0.7374018246845799	0.5305578970533733
SAT1	GSE54568	Hedges g_av (paired)	15	15	10.432984658666667	10.386291732533332	0.266711882236519	0.2585831934587319	0.40596705903653996	-0.16803114447857376	0.2677979269918867	-0.6929150813826717	0.3568527924255242
SAT1	GSE102556	Hedges g (independent)	22	26	5.467847643497067	5.332860114060924	0.30138124348190853	0.2745962143394716		-0.46240590768655054	0.2936668280726503	-1.0379928907089453	0.1131810753358441
SAT1	GSE101521	Hedges g (independent)	29	30	10.002149885558069	9.564167765650579	0.6350673072635928	0.3204645935336325		-0.8637452189746296	0.272691109326635	-1.3982197932548341	-0.32927064469442513
SAT1	GSE53987	Hedges g (independent)	19	17	10.243487875359381	10.161625805864194	0.13832317117621049	0.1883223854713617		-0.4887532795770215	0.3390693824694453	-1.1533292692171342	0.17582271006309125
SAT1	GSE213982	Hedges g (independent)	18	20	8.269490326317465	7.940415152040416	0.7530449785452484	0.8801868386497594		-0.39164037110481503	0.3281552431624211	-1.0348246477031604	0.2515439054935304
BDNF	GSE54567	Hedges g_av (paired)	14	14	6.630611646357145	6.419693107642857	0.3272361184665114	0.3716322831937176	0.7603627424526549	-0.5668345795912187	0.20441962848007655	-0.9674970514121688	-0.1661721077702687
BDNF	GSE54568	Hedges g_av (paired)	15	15	6.485496429133333	6.362626428933333	0.33440529831393917	0.4046139442861825	0.30681630202742344	-0.3129198147222895	0.2930044575295743	-0.8872085514802552	0.26136892203567613
BDNF	GSE102556	Hedges g (independent)	22	26	1.887314535970849	1.7901498059373344	0.4551479972922905	0.32135295340324355		-0.24619068488936557	0.29081761753654234	-0.8161932152609885	0.3238118454822574
BDNF	GSE101521	Hedges g (independent)	29	30	7.330389917341279	7.053085823037059	0.769368441289887	0.7835941822463632		-0.3523344830653511	0.2624976870527265	-0.8668299496886951	0.1621609835579929
BDNF	GSE53987	Hedges g (independent)	19	17	6.302933411388402	6.160511639492569	0.24786642028392006	0.2987188110483223		-0.5101221242228615	0.3395319431832657	-1.1756047328620622	0.1553604844163392
BDNF	GSE208338	Hedges g (independent)	62	24	5.435355563979593	5.312500065490159	0.2720600588990258	0.3503019997188603		-0.411959962487512	0.24249924435384906	-0.8872584814210561	0.06333855644603215
BDNF	GSE213982	Hedges g (independent)	18	20	6.695577210590384	6.29332482613775	0.9752032590743309	1.0754352259084585		-0.38258603652515316	0.3280068612795239	-1.02547948463302	0.2603074115827137
