# Supplementary material for: Convergent Lower Expression of Redox-Linked Stress-Adaptation and Synaptic-Plasticity Genes in Major Depressive Disorder Across Seven Postmortem dlPFC Cohorts
Source: Antioxidants (Basel). 2026 Jul 22;15(7):908. doi: 10.3390/antiox15070908 (PMC13405805; doi:10.3390/antiox15070908)
Supplement: Supplementary file 1 [file antioxidants-15-00908-s001.zip › Supplementary_File_S1_reproducibility_package_7cohort_with_Hedges/results/cohort_level_tests.csv]

Gene	Cohort	Test	N_control	N_MDD	Effect	SE	p_value	Direction
GPX4	GSE54567	paired t	14	14	0.0849960678571428	0.03280641730442771	0.02239183232895593	up
GPX4	GSE54568	paired t	15	15	-0.03038816733333327	0.06612999450361329	0.6529140539769279	down
GPX4	GSE102556	Welch t	22	26	0.13956345160761519	0.051898549620403286	0.010082041997194946	up
GPX4	GSE101521	Welch t	29	30	-0.05573720944213534	0.0941149346365861	0.5564169679987383	down
GPX4	GSE53987	Welch t	19	17	0.011145136974285208	0.0455543675208566	0.8081939086757745	up
GPX4	GSE208338	Welch t	62	24	0.029616457613572678	0.0546974288858749	0.5911672482848132	up
GPX4	GSE213982	Welch t	18	20	-0.6342582834739794	0.26439217327888853	0.021797463702227234	down
PRDX2	GSE54567	paired t	14	14	0.06243158878571415	0.0652426510160402	0.35606889423043314	up
PRDX2	GSE54568	paired t	15	15	0.06309571180000001	0.07638353957030196	0.42263682332774566	up
PRDX2	GSE102556	Welch t	22	26	0.09504389630831689	0.048390321726966834	0.05652633963002283	up
PRDX2	GSE101521	Welch t	29	30	-0.04927966801507466	0.08751800778678659	0.5760038707069408	down
PRDX2	GSE53987	Welch t	19	17	0.044806518359980174	0.04354624909853057	0.3124606988155733	up
PRDX2	GSE208338	Welch t	62	24	0.049348681515085424	0.07303122129446019	0.5030420875650553	up
PRDX2	GSE213982	Welch t	18	20	-0.716737379422498	0.2543094549769187	0.008222558204076847	down
VGF	GSE54567	paired t	14	14	-0.2419136364285713	0.07313248324429833	0.005661217482077268	down
VGF	GSE54568	paired t	15	15	-0.1784116308666666	0.07174439032585124	0.026125729678845654	down
VGF	GSE102556	Welch t	22	26	-0.02850863436805895	0.10368476283008618	0.7845821570225867	down
VGF	GSE101521	Welch t	29	30	-0.025665179664018822	0.2989632871793405	0.9320346404955316	down
VGF	GSE53987	Welch t	19	17	-0.1117223764081734	0.07255540840531793	0.13417576916757107	down
VGF	GSE208338	Welch t	62	24	-0.14748156705582538	0.05919094980556053	0.017108858770328823	down
VGF	GSE213982	Welch t	18	20	-0.7874860204573544	0.3395665098600486	0.026332406284445713	down
ADAMTS16	GSE54567	paired t	14	14	-0.11599193521428568	0.0785954419533016	0.16380186729918345	down
ADAMTS16	GSE54568	paired t	15	15	-0.17706166699999995	0.035648390247276875	0.00020684697541373075	down
ADAMTS16	GSE102556	Welch t	22	26	-0.028764839262462538	0.04588222978046528	0.5341040592033062	down
ADAMTS16	GSE101521	Welch t	29	30	-0.06724144498592377	0.1324991884635463	0.6139316320969302	down
ADAMTS16	GSE53987	Welch t	19	17	0.002413204051237905	0.06330015625018488	0.9698163294189317	up
ADAMTS16	GSE208338	Welch t	62	24	0.015621585230315205	0.04534791469769558	0.7319514368125378	up
ADAMTS16	GSE213982	Welch t	18	20	-0.09529192212457183	0.29771408702902497	0.7509376269595494	down
NPTX2	GSE54567	paired t	14	14	-0.4048751056428573	0.15114461612782526	0.0189467847686826	down
NPTX2	GSE54568	paired t	15	15	-0.3780611354666666	0.14792300047251203	0.02285890182807267	down
NPTX2	GSE102556	Welch t	22	26	-0.12358148783705891	0.14888362775976224	0.4112412113437293	down
NPTX2	GSE101521	Welch t	29	30	-0.45421903294928256	0.2414772315563881	0.06525644898684116	down
NPTX2	GSE53987	Welch t	19	17	-0.30904025205789587	0.13401990863493268	0.02797044993937073	down
NPTX2	GSE208338	Welch t	62	24	-0.2339679193147619	0.08984089896832571	0.012778520535778442	down
NPTX2	GSE213982	Welch t	18	20	-0.34519723567745597	0.31401640505794337	0.27908956720007555	down
EGR1	GSE54567	paired t	14	14	-0.2738612551428571	0.12714487570598948	0.050591789552219504	down
EGR1	GSE54568	paired t	15	15	-0.04549876153333336	0.14174007893439092	0.752951100432539	down
EGR1	GSE102556	Welch t	22	26	-0.3404100943410837	0.18108537901959137	0.06773088484380252	down
EGR1	GSE101521	Welch t	29	30	-0.637395713326339	0.25706187528154234	0.016212638527108008	down
EGR1	GSE53987	Welch t	19	17	-0.28505514429408585	0.1394051229741092	0.05018323305782376	down
EGR1	GSE208338	Welch t	62	24	-0.21503682631534993	0.13492441336517813	0.11857724289003503	down
EGR1	GSE213982	Welch t	18	20	-1.1845425820474302	0.3264864925154382	0.000894769007405663	down
ZNF701	GSE54567	paired t	14	14	0.056301690142857144	0.07630344117283112	0.47370572517458776	up
ZNF701	GSE54568	paired t	15	15	0.026889280466666707	0.040328050335486164	0.5157620566446661	up
ZNF701	GSE102556	Welch t	22	26	0.027391826268827302	0.04248561796463948	0.5230711087344591	up
ZNF701	GSE101521	Welch t	29	30	0.026919724487578733	0.10180711852579369	0.7924273195275356	up
ZNF701	GSE53987	Welch t	19	17	0.053466182156969744	0.04093070069373512	0.20023564985245323	up
ZNF701	GSE208338	Welch t	62	24	0.13213341157185088	0.09761623017841163	0.1839597842995666	up
ZNF701	GSE213982	Welch t	18	20	-0.20067678920467813	0.27704734658397734	0.4737060761152785	down
MFN1	GSE54567	paired t	14	14	-0.036683068785714354	0.07377376151601332	0.6273251358528625	down
MFN1	GSE54568	paired t	15	15	-0.09183435399999987	0.0969380121290188	0.35952606133942455	down
MFN1	GSE102556	Welch t	22	26	-0.10034099417126718	0.046232902908910224	0.03574394097961225	down
MFN1	GSE101521	Welch t	29	30	-0.027310702838827083	0.03754743793376234	0.4702498027224345	down
MFN1	GSE53987	Welch t	19	17	0.019382718496231632	0.060427151921180984	0.7504050256741687	up
MFN1	GSE208338	Welch t	62	24	-0.18344130309117457	0.09607062890999857	0.06101549198322708	down
MFN1	GSE213982	Welch t	18	20	-0.1657751296523866	0.27279998451900156	0.547239882105993	down
SOD2	GSE54567	paired t	14	14	0.02856143657142856	0.31809264185814223	0.9298229870654152	up
SOD2	GSE54568	paired t	15	15	0.49713395699999974	0.24042604429789663	0.05766883265805588	up
SOD2	GSE102556	Welch t	22	26	0.08777757739020231	0.04109286485385291	0.03950069947207079	up
SOD2	GSE101521	Welch t	29	30	-0.10980390047422617	0.10059189967642257	0.2796229774352319	down
SOD2	GSE53987	Welch t	19	17	0.13130819269383132	0.11551013289231692	0.26358525940450145	up
SOD2	GSE208338	Welch t	62	24	-0.010487750856406741	0.07604935159083305	0.8911704980933961	down
SOD2	GSE213982	Welch t	18	20	-0.5196808571587219	0.26726957361434944	0.0596977689995347	down
MTOR	GSE54567	paired t	14	14	-0.026932609357142923	0.04786157041040785	0.5832008745843373	down
MTOR	GSE54568	paired t	15	15	0.06398867639999999	0.06084703797230325	0.310782567015	up
MTOR	GSE102556	Welch t	22	26	-0.024629173858585318	0.022506730618460848	0.27985436302497957	down
MTOR	GSE101521	Welch t	29	30	-0.04464116093041781	0.05097784429010222	0.38549214888167277	down
MTOR	GSE53987	Welch t	19	17	0.04789756066142825	0.045088921840805776	0.29658708326927935	up
MTOR	GSE208338	Welch t	62	24	-0.13988409985312078	0.050839486446986805	0.008911482511758316	down
MTOR	GSE213982	Welch t	18	20	-0.13023599835374178	0.27098187808481256	0.6337083813550305	down
PRDX3	GSE54567	paired t	14	14	0.02982530071428613	0.07851275839544031	0.7101693303448491	up
PRDX3	GSE54568	paired t	15	15	-0.27131847606666687	0.12631589275469596	0.049707690425100245	down
PRDX3	GSE102556	Welch t	22	26	0.07029090101419477	0.060149999611294316	0.24921468287756934	up
PRDX3	GSE101521	Welch t	29	30	-0.03206908767684524	0.098204147543095	0.7452133435092603	down
PRDX3	GSE53987	Welch t	19	17	0.04829400460087463	0.03272846614529386	0.14942225560626568	up
PRDX3	GSE208338	Welch t	62	24	-0.05557983925811438	0.10901168332794947	0.6123486495507168	down
PRDX3	GSE213982	Welch t	18	20	-0.4673666012028175	0.2724229598179122	0.09483497237949536	down
SKA2	GSE54567	paired t	14	14	-0.057055779928571394	0.07402490834901874	0.4546273152660072	down
SKA2	GSE54568	paired t	15	15	-0.27088209939999985	0.10081091775300631	0.01770035443459182	down
SKA2	GSE102556	Welch t	22	26	-0.0014062226797677546	0.04486789441878622	0.9751416160363957	down
SKA2	GSE101521	Welch t	29	30	0.06359088132162505	0.06634303707325954	0.342075958007298	up
SKA2	GSE53987	Welch t	19	17	-0.14034120948279405	0.06311946013678808	0.03391868357770238	down
SKA2	GSE208338	Welch t	62	24	-0.2114398271767639	0.1267684444994433	0.1026242228042177	down
SKA2	GSE213982	Welch t	18	20	-0.30059375491577445	0.2480364656181944	0.23367861241894414	down
SAT1	GSE54567	paired t	14	14	-0.036164176428571615	0.11311859972853104	0.7542744286820721	down
SAT1	GSE54568	paired t	15	15	-0.04669292613333352	0.07393856235261625	0.5378826322826747	down
SAT1	GSE102556	Welch t	22	26	-0.13498752943614267	0.0838378469707246	0.11468820117789215	down
SAT1	GSE101521	Welch t	29	30	-0.43798211990749003	0.13164539472369297	0.0018581632238689552	down
SAT1	GSE53987	Welch t	19	17	-0.08186206949518748	0.055616644254457816	0.15176710620565712	down
SAT1	GSE213982	Welch t	18	20	-0.32907517427704924	0.265029633935449	0.22241127498535804	down
BDNF	GSE54567	paired t	14	14	-0.21091853871428576	0.06560504931475289	0.006769603404753826	down
BDNF	GSE54568	paired t	15	15	-0.12287000019999988	0.11328776317496778	0.2964308603574392	down
BDNF	GSE102556	Welch t	22	26	-0.09716473003351456	0.11570732640825422	0.40645428319868315	down
BDNF	GSE101521	Welch t	29	30	-0.27730409430421954	0.2021846469853817	0.17558352788694678	down
BDNF	GSE53987	Welch t	19	17	-0.14242177189583316	0.09210082630540245	0.13208558684512167	down
BDNF	GSE208338	Welch t	62	24	-0.12285549848943411	0.07941533945733188	0.1310441976012061	down
BDNF	GSE213982	Welch t	18	20	-0.402252384452634	0.3326598387009282	0.23446846740571614	down
