# Supplementary material for: Convergent Lower Expression of Redox-Linked Stress-Adaptation and Synaptic-Plasticity Genes in Major Depressive Disorder Across Seven Postmortem dlPFC Cohorts
Source: Antioxidants (Basel). 2026 Jul 22;15(7):908. doi: 10.3390/antiox15070908 (PMC13405805; doi:10.3390/antiox15070908)
Supplement: Supplementary file 1 [file antioxidants-15-00908-s001.zip › Supplementary_File_S1_reproducibility_package_7cohort_with_Hedges/results/GSE213982_celltype_localization.csv]

Gene	Total observed counts	ExN counts	InN counts	Astro counts	Oligo counts	OPC counts	Microglia counts	Endothelial counts	Vascular/mural counts	Mixed/ambiguous counts	Neuronal_counts_ExN_plus_InN	Neuronal_percent
ADAMTS16	24481	23058	564	253	238	108	55	109	0	96	23622	96.49115640700951
NPTX2	26691	24409	1203	205	463	140	46	43	0	182	25612	95.95743883706118
EGR1	36667	30071	3462	612	445	321	140	1250	0	366	33533	91.45280497450022
GPX4	70529	49423	14919	1490	1876	647	294	1055	0	825	64342	91.22772192998625
SAT1	66402	32043	18362	6458	976	2274	2502	3494	0	293	50405	75.90885816692268
VGF	48662	33631	12946	416	732	246	139	106	0	446	46577	95.71534256709548
BDNF	12358	11800	180	86	134	46	12	36	0	64	11980	96.94125262987538
SOD2	70809	50310	11572	2359	2785	1103	485	1502	0	693	61882	87.39284554223333
SKA2	19234	9195	5168	1458	1746	721	163	637	0	146	14363	74.67505459082874
MFN1	79458	54230	16930	2000	3658	1234	353	763	0	290	71160	89.55674696065846
PRDX2	53286	35398	13643	1075	1281	587	162	529	0	611	49041	92.03355477986713
PRDX3	27008	19434	4803	596	1005	349	119	430	0	272	24237	89.74007701421802
MTOR	66867	45560	12101	2760	3174	1473	460	1094	0	245	57661	86.23237172297247
ZNF701	11943	7764	1849	555	840	279	161	398	0	97	9613	80.49066398727288
