# Supplementary material for: Convergent Lower Expression of Redox-Linked Stress-Adaptation and Synaptic-Plasticity Genes in Major Depressive Disorder Across Seven Postmortem dlPFC Cohorts
Source: Antioxidants (Basel). 2026 Jul 22;15(7):908. doi: 10.3390/antiox15070908 (PMC13405805; doi:10.3390/antiox15070908)
Supplement: Supplementary file 1 [file antioxidants-15-00908-s001.zip › Supplementary_File_S1_reproducibility_package_7cohort_with_Hedges/results/one_stage_GLS_cohort_effects.csv]

Gene	Cohort	standardized_diagnosis_beta
GPX4	GSE54567	0.5596227181807171
GPX4	GSE54568	-0.15542404051107928
GPX4	GSE102556	0.7343531010402827
GPX4	GSE101521	-0.15395025745952096
GPX4	GSE53987	0.0823329518512298
GPX4	GSE208338	0.13317794770095043
GPX4	GSE213982	-0.7332634754283508
PRDX2	GSE54567	0.3801885258071794
PRDX2	GSE54568	0.3256934892388769
PRDX2	GSE102556	0.5624110453128681
PRDX2	GSE101521	-0.1463332575670681
PRDX2	GSE53987	0.3504977156976184
PRDX2	GSE208338	0.16537882992228709
PRDX2	GSE213982	-0.8497221505988228
VGF	GSE54567	-0.9548233701414086
VGF	GSE54568	-0.6987255119873268
VGF	GSE102556	-0.0793398635523419
VGF	GSE101521	-0.022270236389744458
VGF	GSE53987	-0.5115571265864707
VGF	GSE208338	-0.6037251509185528
VGF	GSE213982	-0.7142134823854784
ADAMTS16	GSE54567	-0.5970753074846291
ADAMTS16	GSE54568	-0.9974666124881528
ADAMTS16	GSE102556	-0.18499823251893277
ADAMTS16	GSE101521	-0.13228535119408807
ADAMTS16	GSE53987	0.012926210677755012
ADAMTS16	GSE208338	0.07729867136103108
ADAMTS16	GSE213982	-0.10296827704823752
NPTX2	GSE54567	-0.8182191785240953
NPTX2	GSE54568	-0.618710635813027
NPTX2	GSE102556	-0.24440707135351403
NPTX2	GSE101521	-0.47777151859111333
NPTX2	GSE53987	-0.7335351378665629
NPTX2	GSE208338	-0.6127363589588795
NPTX2	GSE213982	-0.35684958452718996
EGR1	GSE54567	-0.7156412270006924
EGR1	GSE54568	-0.10484782262169401
EGR1	GSE102556	-0.5423369010984282
EGR1	GSE101521	-0.6200253448236899
EGR1	GSE53987	-0.6645666222466273
EGR1	GSE208338	-0.3813825935856927
EGR1	GSE213982	-1.0239893664795277
ZNF701	GSE54567	0.3542708833580661
ZNF701	GSE54568	0.22101502323330857
ZNF701	GSE102556	0.1932445956913823
ZNF701	GSE101521	0.06922015462033182
ZNF701	GSE53987	0.42955836140567283
ZNF701	GSE208338	0.3426213873369106
ZNF701	GSE213982	-0.2331734757460452
MFN1	GSE54567	-0.1590206970293242
MFN1	GSE54568	-0.38303534457680233
MFN1	GSE102556	-0.6126817466471668
MFN1	GSE101521	-0.1910661579523214
MFN1	GSE53987	0.10877506110721002
MFN1	GSE208338	-0.3896383797843508
MFN1	GSE213982	-0.19713083576821333
SOD2	GSE54567	0.03849891404813355
SOD2	GSE54568	0.6177915478976019
SOD2	GSE102556	0.6134322923589233
SOD2	GSE101521	-0.2838727468009762
SOD2	GSE53987	0.3753180903935054
SOD2	GSE208338	-0.0387834092280932
SOD2	GSE213982	-0.6068215068051326
MTOR	GSE54567	-0.19933403699342644
MTOR	GSE54568	0.37768076366143144
MTOR	GSE102556	-0.31825716712357544
MTOR	GSE101521	-0.22678618664158212
MTOR	GSE53987	0.35904183634035025
MTOR	GSE208338	-0.6550128667483541
MTOR	GSE213982	-0.15653078615386185
PRDX3	GSE54567	0.1467349773711425
PRDX3	GSE54568	-0.8581852248160481
PRDX3	GSE102556	0.3415674489846777
PRDX3	GSE101521	-0.08549814157292535
PRDX3	GSE53987	0.48509591492622917
PRDX3	GSE208338	-0.1124480736395449
PRDX3	GSE213982	-0.5399622022050949
SKA2	GSE54567	-0.24809498901234406
SKA2	GSE54568	-0.8776280244141399
SKA2	GSE102556	-0.009243256153767199
SKA2	GSE101521	0.2506479870195131
SKA2	GSE53987	-0.7130628220840005
SKA2	GSE208338	-0.3925853280957907
SKA2	GSE213982	-0.38568463096494865
SAT1	GSE54567	-0.11182048716385973
SAT1	GSE54568	-0.18014227216060918
SAT1	GSE102556	-0.4621561129263787
SAT1	GSE101521	-0.806636154813424
SAT1	GSE53987	-0.49123589782740984
SAT1	GSE213982	-0.3972814676604912
BDNF	GSE54567	-0.5859075338973799
BDNF	GSE54568	-0.3320527026017214
BDNF	GSE102556	-0.25097524951748285
BDNF	GSE101521	-0.3543787143312634
BDNF	GSE53987	-0.5113021330872625
BDNF	GSE208338	-0.4109028602039121
BDNF	GSE213982	-0.3884556182362283
