# Supplementary material for: Convergent Lower Expression of Redox-Linked Stress-Adaptation and Synaptic-Plasticity Genes in Major Depressive Disorder Across Seven Postmortem dlPFC Cohorts
Source: Antioxidants (Basel). 2026 Jul 22;15(7):908. doi: 10.3390/antiox15070908 (PMC13405805; doi:10.3390/antiox15070908)
Supplement: Supplementary file 1 [file antioxidants-15-00908-s001.zip › Supplementary_File_S1_reproducibility_package_7cohort_with_Hedges/results/one_stage_GLS_results.csv]

Gene	K_cohorts	N_samples	Diagnosis_beta	SE	CI_low	CI_high	t	p_value	BH_FDR	Interaction_p	Interaction_BH_FDR	rho_GSE54567	rho_GSE54568	Direction
NPTX2	7	325	-0.5535443842093003	0.10120346157038117	-0.7526597313571456	-0.354429037061455	-5.469619078437768	9.162640447937553e-08	1.2827696627112575e-06	0.82228446080199	0.8855371116329123	0.32899546893174997	0.613469016277351	down
EGR1	7	325	-0.5572071736390694	0.10743096877447227	-0.7685749896211547	-0.34583935765698404	-5.186653159656444	3.8258848076638904e-07	2.678119365364723e-06	0.5031034623148412	0.7766699936735433	0.1433168936896392	0.22662969343737827	down
VGF	7	325	-0.48317329614765364	0.10690791101312332	-0.6935120087165425	-0.2728345835787647	-4.519527989732607	8.761837081576987e-06	4.0888573047359265e-05	0.17621684993807132	0.3083794873916248	0.283543352973886	0.34582166656279395	down
BDNF	7	325	-0.4324542618212287	0.09725515409138376	-0.6238014101137387	-0.24110711352871872	-4.446594793473692	1.208373563897794e-05	4.229307473642279e-05	0.9664397862802203	0.9664397862802202	0.7603627424526551	0.3068163020274235	down
SAT1	6	239	-0.43482007111954146	0.11984466889384093	-0.6709430636043786	-0.1986970786347043	-3.6281970248063975	0.0003510073571089357	0.00098282059990502	0.5547642811953881	0.7766699936735433	0.1758899968732164	0.40596705903653996	down
ADAMTS16	7	325	-0.2996889265810625	0.10782100154181067	-0.5118241225387192	-0.08755373062340577	-2.779504199512092	0.005769253054382676	0.013461590460226243	0.029374475118539675	0.12254818926169253	-0.23238338668251968	0.6076179163140594	down
SKA2	7	325	-0.281459021965392	0.1108668092780512	-0.4995867705031338	-0.06333127342765021	-2.5387131080817866	0.011604065569781465	0.02320813113956293	0.12425911201717157	0.289937928040067	0.2931231850758732	0.035956186982591426	down
MFN1	7	325	-0.2759724814519804	0.11188229364573897	-0.49609817076425533	-0.055846792139705476	-2.466632319192634	0.014167589986667272	0.024793282476667726	0.7697297120079288	0.8855371116329123	0.30659181318592954	-0.23066591804813497	down
MTOR	7	325	-0.19713593343046068	0.1124700035673585	-0.4184179277075033	0.024146060846581913	-1.7527867624934819	0.0806053021989189	0.12538602564276272	0.1608326144031883	0.3083794873916248	0.17153360775393964	0.030478907117973346	down
ZNF701	7	325	0.19037191796133426	0.11451891790892578	-0.034941265408125366	0.4156851013307939	1.6623621794325074	0.09742861596130865	0.1364000623458321	0.8171909353976294	0.8855371116329123	-0.6555298806538523	0.21149609624922894	up
GPX4	7	325	0.13830994028255988	0.10465483631735703	-0.06759590266669119	0.34421578323181096	1.3215819273095661	0.18726039041421144	0.23833140598172367	0.008413259431358542	0.1177856320390196	0.6633580148205469	0.18582556958184576	up
PRDX2	7	325	0.09306482214632482	0.11538187421097294	-0.133946206741354	0.32007585103400366	0.8065809537480563	0.4205126544828827	0.4823034323080331	0.03501376836048358	0.12254818926169253	-0.11309284313629442	-0.16149681865393373	up
SOD2	7	325	0.0859748752428708	0.11313325428184419	-0.1366120486700917	0.3085617991558333	0.7599434471202	0.44785318714317357	0.4823034323080331	0.030383028975890607	0.12254818926169253	-0.24032841171127756	0.2828768411248074	up
PRDX3	7	325	-0.04230369679312814	0.1160808983111294	-0.2706900385822394	0.1860826449959831	-0.36443288610450236	0.7157777588669483	0.7157777588669483	0.1130354476790452	0.289937928040067	-0.01149936844279448	-0.5111221049811064	down
