# Supplementary material for: Convergent Lower Expression of Redox-Linked Stress-Adaptation and Synaptic-Plasticity Genes in Major Depressive Disorder Across Seven Postmortem dlPFC Cohorts
Source: Antioxidants (Basel). 2026 Jul 22;15(7):908. doi: 10.3390/antiox15070908 (PMC13405805; doi:10.3390/antiox15070908)
Supplement: Supplementary file 1 [file antioxidants-15-00908-s001.zip › Supplementary_File_S1_reproducibility_package_7cohort_with_Hedges/results/primary_Fisher_results.csv]

Gene	K_cohorts	Fisher_p	Direction_pattern	Concordant_direction	Fisher_BH_FDR	Primary_support
EGR1	7	5.007764829850719e-05	↓ ↓ ↓ ↓ ↓ ↓ ↓	True	0.0007010870761791007	Yes
NPTX2	7	0.00016841567435455125	↓ ↓ ↓ ↓ ↓ ↓ ↓	True	0.0011789097204818588	Yes
VGF	7	0.0005792466823255798	↓ ↓ ↓ ↓ ↓ ↓ ↓	True	0.002703151184186039	Yes
BDNF	7	0.011413324863372784	↓ ↓ ↓ ↓ ↓ ↓ ↓	True	0.033746918834352935	Yes
SAT1	6	0.012668642186432153	↓ ↓ ↓ ↓ ↓ ↓	True	0.033746918834352935	Yes
GPX4	7	0.014462965214722687	↑ ↓ ↑ ↓ ↑ ↑ ↓	False	0.033746918834352935	No
SKA2	7	0.025367150134235954	↓ ↓ ↓ ↑ ↓ ↓ ↓	False	0.05073430026847191	No
ADAMTS16	7	0.04489348745938022	↓ ↓ ↓ ↓ ↑ ↑ ↓	False	0.07248549619197373	No
PRDX2	7	0.04659781898055454	↑ ↑ ↑ ↓ ↑ ↑ ↓	False	0.07248549619197373	No
SOD2	7	0.05410552505987781	↑ ↑ ↑ ↓ ↑ ↓ ↓	False	0.07574773508382894	No
MTOR	7	0.11085550955370953	↓ ↑ ↓ ↓ ↑ ↓ ↓	False	0.14108883034108485	No
PRDX3	7	0.1450189567929836	↑ ↓ ↑ ↓ ↑ ↓ ↓	False	0.16918878292514752	No
MFN1	7	0.18396607327252684	↓ ↓ ↓ ↓ ↑ ↓ ↓	False	0.19811730967810584	No
ZNF701	7	0.5521096165129906	↑ ↑ ↑ ↑ ↑ ↑ ↓	False	0.5521096165129906	No
