# Supplementary material for: Convergent Lower Expression of Redox-Linked Stress-Adaptation and Synaptic-Plasticity Genes in Major Depressive Disorder Across Seven Postmortem dlPFC Cohorts
Source: Antioxidants (Basel). 2026 Jul 22;15(7):908. doi: 10.3390/antiox15070908 (PMC13405805; doi:10.3390/antiox15070908)
Supplement: Supplementary file 1 [file antioxidants-15-00908-s001.zip › Supplementary_File_S1_reproducibility_package_7cohort_with_Hedges/results/random_effects_Hedges_g_results.csv]

Gene	K_cohorts	Pooled_Hedges_g_REML	SE	CI_low	CI_high	z	p_value	tau_squared	Q	Q_df	Q_p_value	I_squared_percent	Direction	BH_FDR
NPTX2	7	-0.5507610757169357	0.10738881798714947	-0.7612431589717487	-0.3402789924621227	-5.128663170339036	2.918069111931596e-07	5.9608609865491405e-06	2.825814484416778	6	0.830369954240083	0.0	down	4.085296756704234e-06
EGR1	7	-0.559044443943288	0.11340166717056444	-0.7813117115975943	-0.33677717628898174	-4.929772708741964	8.232534150092033e-07	6.279663912708628e-06	6.107064880979758	6	0.4113041945219167	1.7531315462720516	down	5.7627739050644234e-06
BDNF	7	-0.41511318931542657	0.10159726822483425	-0.6142438350361017	-0.21598254359475144	-4.085869596383075	4.391203763579584e-05	5.9608609865491405e-06	1.1554071008709157	6	0.9790299843938879	0.0	down	0.00020492284230038058
VGF	7	-0.49032890353248604	0.13700435362448107	-0.7588574366364689	-0.22180037042850315	-3.5789293592555587	0.00034500469880114753	0.04112933462638544	8.640058397619764	6	0.19485563010006088	30.556024926255937	down	0.0012075164458040164
SAT1	6	-0.42344611363594953	0.12491854812594785	-0.6682864679628073	-0.17860575930909173	-3.389777739083345	0.0006994931138556578	0.0033324643117159844	4.55969015891371	5	0.47193703972021583	0.0	down	0.0019585807187958416
MFN1	7	-0.2701015253383299	0.11225404280574476	-0.4901194492375896	-0.05008360143907015	-2.4061630083625554	0.01612106964414571	5.9608609865491405e-06	3.3327177172944973	6	0.7660762443343966	0.0	down	0.03761582916967333
SKA2	7	-0.29813697814208373	0.14481217430300222	-0.5819688397759681	-0.014305116508199378	-2.0587839356535564	0.03951494124370762	0.0555791403318522	9.816362776853776	6	0.13260145312808486	38.877564568543285	down	0.07902988248741524
ADAMTS16	7	-0.26360055413182354	0.1585520381986021	-0.5743625490010837	0.04716144073743661	-1.6625491360863982	0.09640271988394085	0.08426133550502189	11.566869181623218	6	0.0723590032137488	48.12770935861834	down	0.15735047020726714
ZNF701	7	0.18676917761878914	0.11393330208146812	-0.03654009446088838	0.41007844969846663	1.639285215180015	0.10115387370467174	5.9608609865491405e-06	2.825539973523643	6	0.830403304305444	0.0	up	0.15735047020726714
MTOR	7	-0.16544513998978833	0.14151616389516805	-0.4428168212243177	0.11192654124474105	-1.1690900561178743	0.24236734985221164	0.04950619810053722	9.19955780766715	6	0.16266221704585682	34.779473911241205	down	0.3393142897930963
SOD2	7	0.09598063200921361	0.17408477395291888	-0.24522552493850738	0.43718678895693464	0.5513442090873009	0.5813977380930395	0.11716402840662488	13.4698813215536	6	0.036152248069446995	55.45617769921104	up	0.6784486719614437
PRDX2	7	0.09620407259523328	0.1790249947573654	-0.25468491712920294	0.4470930623196695	0.5373778824885304	0.5910066178311508	0.12453156336281539	13.451568393754386	6	0.03639988539970916	55.39553586341781	up	0.6784486719614437
GPX4	7	0.08724181001709831	0.18109591512419307	-0.2677061836263201	0.4421898036605167	0.48174366582078393	0.6299880525356263	0.14733419669831485	16.646582632982145	6	0.010673743724693246	63.95656614762418	up	0.6784486719614437
PRDX3	7	-0.05166429145408713	0.14712568286417851	-0.340030629867877	0.23670204695970276	-0.35115753040739917	0.725470169567177	0.052387596367675156	10.171458599331618	6	0.11761475986792268	41.01141010007878	down	0.725470169567177
