# Supplementary material for: Convergent Lower Expression of Redox-Linked Stress-Adaptation and Synaptic-Plasticity Genes in Major Depressive Disorder Across Seven Postmortem dlPFC Cohorts
Source: Antioxidants (Basel). 2026 Jul 22;15(7):908. doi: 10.3390/antiox15070908 (PMC13405805; doi:10.3390/antiox15070908)
Supplement: Supplementary file 1 [file antioxidants-15-00908-s001.zip › Supplementary_File_S1_reproducibility_package_7cohort_with_Hedges/results/sex_sample_counts.csv]

cohort	sex	controls	MDD	total
GSE54567	Male	14	14	28
GSE54568	Female	15	15	30
GSE102556	Female	9	13	22
GSE102556	Male	13	13	26
GSE101521	Female	6	11	17
GSE101521	Male	23	19	42
GSE53987	Female	9	8	17
GSE53987	Male	10	9	19
GSE208338	Female	13	12	25
GSE208338	Male	49	12	61
GSE213982	Female	18	20	38
