# Supplementary material for: Convergent Lower Expression of Redox-Linked Stress-Adaptation and Synaptic-Plasticity Genes in Major Depressive Disorder Across Seven Postmortem dlPFC Cohorts
Source: Antioxidants (Basel). 2026 Jul 22;15(7):908. doi: 10.3390/antiox15070908 (PMC13405805; doi:10.3390/antiox15070908)
Supplement: Supplementary file 1 [file antioxidants-15-00908-s001.zip › Supplementary_File_S1_reproducibility_package_7cohort_with_Hedges/results/sex_stratified_GLS_results.csv]

Gene	N	Female_beta	Female_CI_low	Female_CI_high	Female_p	Male_beta	Male_CI_low	Male_CI_high	Male_p	Interaction_beta	Interaction_CI_low	Interaction_CI_high	Interaction_p	Female_BH_FDR	Male_BH_FDR	Interaction_BH_FDR
GPX4	325	-0.09949038842348867	-0.41578838297728793	0.21680760613031058	0.5364444183535957	0.3425274666601661	0.07242594828761101	0.6126289850327211	0.013103727977685256	0.44201785508365476	0.027466941437230774	0.8565687687300787	0.03671164661908699	0.751022185695034	0.030575365281265598	0.500336451814767
ADAMTS16	325	-0.45455252095384124	-0.7386185422567833	-0.17048649965089924	0.0017991008806819626	-0.11476103521626962	-0.43636188095608003	0.20683981052354078	0.483137028551877	0.3397914857375716	-0.08779065382040813	0.7673736252955514	0.1189263985200075	0.006296853082386869	0.5636598666438565	0.500336451814767
MTOR	325	-0.03257433035034224	-0.3541441449445055	0.28899548424382104	0.842152052695025	-0.3644420672732394	-0.6719420087754022	-0.056942125771076546	0.02033788604974868	-0.33186773692289717	-0.7750584126344935	0.1113229387886992	0.14166581345437385	0.9069329798254115	0.04067577209949736	0.500336451814767
SKA2	325	-0.4511939899502033	-0.771233493760382	-0.13115448614002473	0.005870502883861859	-0.13418828662565074	-0.4350728719715709	0.16669629872026942	0.38089759834075787	0.3170057033245526	-0.12057738425959907	0.7545887909087042	0.15504146313664507	0.016437408074813205	0.4847787615246009	0.500336451814767
PRDX2	325	-0.052258147021000345	-0.3807561020800165	0.2762398080380158	0.7544894698096986	0.24856606757902983	-0.0686551138435777	0.5657872490016373	0.12415070255408421	0.30082421460003017	-0.15396908035744106	0.7556175095575014	0.19406453097503046	0.8802377147779817	0.193123315084131	0.500336451814767
BDNF	325	-0.2592016198466309	-0.5625057358704333	0.044102496177171435	0.09367013327803551	-0.5051984300758274	-0.750751932299853	-0.2596449278518018	6.508048835430177e-05	-0.2459968102291965	-0.6350725907924555	0.14307897033406247	0.21442990792061445	0.16392273323656215	0.0005015974186392967	0.500336451814767
ZNF701	325	0.07760918958796265	-0.23780196294546657	0.39302034212139186	0.6286347333462278	0.2863303590266739	-0.03980473866647105	0.6124654567198189	0.08507827936931857	0.20872116943871127	-0.24315183947424518	0.6605941783516678	0.3641486013236628	0.8000805697133807	0.1488869888963075	0.6983427723725784
VGF	325	-0.5605657726627447	-0.8615386337249289	-0.25959291160056036	0.0002906527460610204	-0.3797166191282707	-0.6768257036437972	-0.08260753461274412	0.012415681152222028	0.18084915353447395	-0.24051450396715862	0.6022128110361065	0.3990530127843305	0.0031471381750138665	0.030575365281265598	0.6983427723725784
NPTX2	325	-0.4770036683525032	-0.7503064036975506	-0.2037009330074558	0.0006743867517886857	-0.5983025544205482	-0.8908275153873998	-0.3057775934536967	7.16567740913281e-05	-0.12129888606804506	-0.5202987417239067	0.27770096958781654	0.5501752632039973	0.0031471381750138665	0.0005015974186392967	0.8266447088120626
MFN1	325	-0.34573192343301873	-0.6740580372344297	-0.01740580963160776	0.03909490092993994	-0.22426564808859473	-0.525181256475167	0.07664996029797755	0.14355021474219118	0.121466275344424	-0.3221551114088722	0.5650876620977202	0.5904605062943304	0.07818980185987988	0.20097030063906765	0.8266447088120626
SAT1	239	-0.38095404418698736	-0.7024080313785679	-0.05950005699540678	0.02040300819655925	-0.470763093999255	-0.8205503919455002	-0.12097579605300984	0.00856389354680815	-0.08980904981226759	-0.5649705061490533	0.3853524065245182	0.7099324946906547	0.04760701912530491	0.029973627413828526	0.9035504477881059
PRDX3	325	-0.0006069379473158248	-0.3371440293695896	0.33593015347495797	0.9971710468221661	-0.06017261152448779	-0.37574008239191564	0.2553948593429401	0.7077875086725751	-0.05956567357717196	-0.5190015064225886	0.3998701592682446	0.7988211002076737	0.9971710468221661	0.7077875086725751	0.9114769882768479
SOD2	325	0.10711486442951254	-0.20617335090618574	0.42040307976521085	0.5016272110125568	0.06303505505132213	-0.25862845309727905	0.3846985631999233	0.7000773469028412	-0.04407980937819041	-0.4913396125476542	0.4031799937912734	0.8463714891142158	0.751022185695034	0.7077875086725751	0.9114769882768479
EGR1	325	-0.5334958721276856	-0.8356867470082208	-0.23130499724715042	0.0005855753584329887	-0.5292964528869953	-0.8268162011578761	-0.2317767046161146	0.0005318034161965404	0.0041994192406902275	-0.4182496062085895	0.42664844468996993	0.9844079770835126	0.0031471381750138665	0.0024817492755838553	0.9844079770835126
