# Supplementary material for: Convergent Lower Expression of Redox-Linked Stress-Adaptation and Synaptic-Plasticity Genes in Major Depressive Disorder Across Seven Postmortem dlPFC Cohorts
Source: Antioxidants (Basel). 2026 Jul 22;15(7):908. doi: 10.3390/antiox15070908 (PMC13405805; doi:10.3390/antiox15070908)
Supplement: Supplementary file 1 [file antioxidants-15-00908-s001.zip › Supplementary_File_S1_reproducibility_package_7cohort_with_Hedges/results/Shapiro_Wilk_diagnostics.csv]

Gene	Cohort	Diagnostic	Group_or_residual	N	Shapiro_W	Shapiro_p	Normal_at_0.05
GPX4	GSE54567	paired differences	MDD-Control differences	14	0.9473276986585265	0.5200394097383516	True
GPX4	GSE54568	paired differences	MDD-Control differences	15	0.9621241121020827	0.7292580120828888	True
GPX4	GSE102556	group distribution	Control	22	0.9754598819544005	0.8324262515634593	True
GPX4	GSE102556	group distribution	MDD	26	0.9558650428214718	0.3167097138899846	True
GPX4	GSE102556	model residuals	diagnosis-only residuals	48	0.9885294436375751	0.916412521946088	True
GPX4	GSE101521	group distribution	Control	29	0.9563151537777521	0.26591057078254743	True
GPX4	GSE101521	group distribution	MDD	30	0.9054083591004015	0.011418557599316244	False
GPX4	GSE101521	model residuals	diagnosis-only residuals	59	0.9339576496628227	0.003231672118240904	False
GPX4	GSE53987	group distribution	Control	19	0.9355357284214656	0.21882992735152695	True
GPX4	GSE53987	group distribution	MDD	17	0.9348859730529485	0.26242369296122564	True
GPX4	GSE53987	model residuals	diagnosis-only residuals	36	0.9328267085316019	0.030514228128014464	False
GPX4	GSE208338	group distribution	Control	62	0.9077354508483273	0.00020079147260718282	False
GPX4	GSE208338	group distribution	MDD	24	0.9450955696652649	0.2116414476259199	True
GPX4	GSE208338	model residuals	diagnosis-only residuals	86	0.9349101103253085	0.00030847624400923813	False
GPX4	GSE213982	group distribution	Control	18	0.939741392143937	0.2868467256716825	True
GPX4	GSE213982	group distribution	MDD	20	0.9601459993976441	0.5467700850747461	True
GPX4	GSE213982	model residuals	diagnosis-only residuals	38	0.9595084506346037	0.1829660680085049	True
PRDX2	GSE54567	paired differences	MDD-Control differences	14	0.9458444834982322	0.4982370674082304	True
PRDX2	GSE54568	paired differences	MDD-Control differences	15	0.9609060697165895	0.70814346094077	True
PRDX2	GSE102556	group distribution	Control	22	0.9479306079493429	0.2872019388288053	True
PRDX2	GSE102556	group distribution	MDD	26	0.8723336903807242	0.0039816232570656475	False
PRDX2	GSE102556	model residuals	diagnosis-only residuals	48	0.9517876570584913	0.04712593667252012	False
PRDX2	GSE101521	group distribution	Control	29	0.922584549382316	0.03547067402800515	False
PRDX2	GSE101521	group distribution	MDD	30	0.8565404263468193	0.0008525033015003026	False
PRDX2	GSE101521	model residuals	diagnosis-only residuals	59	0.8849964575560728	4.469867356317848e-05	False
PRDX2	GSE53987	group distribution	Control	19	0.9569528416446819	0.5139491085069686	True
PRDX2	GSE53987	group distribution	MDD	17	0.9527369205991829	0.5012182776445175	True
PRDX2	GSE53987	model residuals	diagnosis-only residuals	36	0.9847172133366042	0.8892571808870038	True
PRDX2	GSE208338	group distribution	Control	62	0.981614624712785	0.4778867100630137	True
PRDX2	GSE208338	group distribution	MDD	24	0.9485968299923928	0.25258328518076656	True
PRDX2	GSE208338	model residuals	diagnosis-only residuals	86	0.9862250764728406	0.49694001818720995	True
PRDX2	GSE213982	group distribution	Control	18	0.973107447966818	0.85366138795104	True
PRDX2	GSE213982	group distribution	MDD	20	0.964000960683496	0.6264725947846644	True
PRDX2	GSE213982	model residuals	diagnosis-only residuals	38	0.9769294497471414	0.6087397125849416	True
VGF	GSE54567	paired differences	MDD-Control differences	14	0.8745955615378452	0.04870716645116954	False
VGF	GSE54568	paired differences	MDD-Control differences	15	0.9051419271887798	0.11407216244383034	True
VGF	GSE102556	group distribution	Control	22	0.9602834700791559	0.49503086516876565	True
VGF	GSE102556	group distribution	MDD	26	0.9031979374783444	0.01846776340483515	False
VGF	GSE102556	model residuals	diagnosis-only residuals	48	0.946600363724069	0.02932623533208617	False
VGF	GSE101521	group distribution	Control	29	0.9661182783270279	0.4598245766328707	True
VGF	GSE101521	group distribution	MDD	30	0.6049249278344383	8.386124871903884e-08	False
VGF	GSE101521	model residuals	diagnosis-only residuals	59	0.6596602811384025	1.9995060414182922e-10	False
VGF	GSE53987	group distribution	Control	19	0.9361866754066163	0.2248950775479725	True
VGF	GSE53987	group distribution	MDD	17	0.8330839364795307	0.005984092394713377	False
VGF	GSE53987	model residuals	diagnosis-only residuals	36	0.8992225036549713	0.0032493717381507927	False
VGF	GSE208338	group distribution	Control	62	0.9715498473947122	0.15906347826678252	True
VGF	GSE208338	group distribution	MDD	24	0.9442707228311331	0.2029464218206578	True
VGF	GSE208338	model residuals	diagnosis-only residuals	86	0.9819119549736792	0.2719434076244436	True
VGF	GSE213982	group distribution	Control	18	0.9438663273665561	0.3369916930666886	True
VGF	GSE213982	group distribution	MDD	20	0.9682581736615322	0.7177492228829243	True
VGF	GSE213982	model residuals	diagnosis-only residuals	38	0.9822272300608124	0.7948484519843015	True
ADAMTS16	GSE54567	paired differences	MDD-Control differences	14	0.9394779127452205	0.4116746970193587	True
ADAMTS16	GSE54568	paired differences	MDD-Control differences	15	0.9485897748275787	0.5025205972991369	True
ADAMTS16	GSE102556	group distribution	Control	22	0.943741291706694	0.23622813245165958	True
ADAMTS16	GSE102556	group distribution	MDD	26	0.9822190185138385	0.9171493423191736	True
ADAMTS16	GSE102556	model residuals	diagnosis-only residuals	48	0.9890721984480764	0.9311571887761605	True
ADAMTS16	GSE101521	group distribution	Control	29	0.9117721183696549	0.018965036873042528	False
ADAMTS16	GSE101521	group distribution	MDD	30	0.8692579632757383	0.0016127969795719846	False
ADAMTS16	GSE101521	model residuals	diagnosis-only residuals	59	0.8918111713098109	7.649558700221148e-05	False
ADAMTS16	GSE53987	group distribution	Control	19	0.9743354336479922	0.8585475259373139	True
ADAMTS16	GSE53987	group distribution	MDD	17	0.9777746635353969	0.9341752062257571	True
ADAMTS16	GSE53987	model residuals	diagnosis-only residuals	36	0.9750203917628057	0.577379543203367	True
ADAMTS16	GSE208338	group distribution	Control	62	0.9846943614345346	0.6332455384111435	True
ADAMTS16	GSE208338	group distribution	MDD	24	0.9541315357673124	0.3321081675770039	True
ADAMTS16	GSE208338	model residuals	diagnosis-only residuals	86	0.9896423985458097	0.732241342031299	True
ADAMTS16	GSE213982	group distribution	Control	18	0.9600145455427402	0.6019112562296511	True
ADAMTS16	GSE213982	group distribution	MDD	20	0.9427787380932222	0.27045289422733776	True
ADAMTS16	GSE213982	model residuals	diagnosis-only residuals	38	0.9671120839222898	0.319971827381366	True
NPTX2	GSE54567	paired differences	MDD-Control differences	14	0.9437889862802157	0.4690097137526769	True
NPTX2	GSE54568	paired differences	MDD-Control differences	15	0.9308472250136404	0.28093962717308196	True
NPTX2	GSE102556	group distribution	Control	22	0.88919360940039	0.018178497238150182	False
NPTX2	GSE102556	group distribution	MDD	26	0.9798616043121894	0.8709752805591853	True
NPTX2	GSE102556	model residuals	diagnosis-only residuals	48	0.9456089856887002	0.02680808852091926	False
NPTX2	GSE101521	group distribution	Control	29	0.9277682900892863	0.048171543930271926	False
NPTX2	GSE101521	group distribution	MDD	30	0.8354988236698686	0.00031274302287898396	False
NPTX2	GSE101521	model residuals	diagnosis-only residuals	59	0.8832136860929523	3.894087270140774e-05	False
NPTX2	GSE53987	group distribution	Control	19	0.9549422379254963	0.477383859457465	True
NPTX2	GSE53987	group distribution	MDD	17	0.9026734853809479	0.07530211898582127	True
NPTX2	GSE53987	model residuals	diagnosis-only residuals	36	0.9743321421266428	0.5550222449478766	True
NPTX2	GSE208338	group distribution	Control	62	0.9738210622202615	0.20649500844953117	True
NPTX2	GSE208338	group distribution	MDD	24	0.9537046857129622	0.3252793736799655	True
NPTX2	GSE208338	model residuals	diagnosis-only residuals	86	0.9797885944473076	0.19734754241472774	True
NPTX2	GSE213982	group distribution	Control	18	0.9536988681741958	0.48594442148873873	True
NPTX2	GSE213982	group distribution	MDD	20	0.971479318639493	0.7857670660142932	True
NPTX2	GSE213982	model residuals	diagnosis-only residuals	38	0.9769276224654643	0.6086759019366785	True
EGR1	GSE54567	paired differences	MDD-Control differences	14	0.9785072757666745	0.9652351617738203	True
EGR1	GSE54568	paired differences	MDD-Control differences	15	0.9281597594746807	0.2560864722536787	True
EGR1	GSE102556	group distribution	Control	22	0.8549302585519818	0.004154654600925454	False
EGR1	GSE102556	group distribution	MDD	26	0.9732560005662299	0.7087247198160285	True
EGR1	GSE102556	model residuals	diagnosis-only residuals	48	0.915095362157585	0.0020050857293065806	False
EGR1	GSE101521	group distribution	Control	29	0.9374235386966908	0.08584786562254687	True
EGR1	GSE101521	group distribution	MDD	30	0.9373944591375669	0.07740121491301732	True
EGR1	GSE101521	model residuals	diagnosis-only residuals	59	0.9779451888281712	0.358840752614171	True
EGR1	GSE53987	group distribution	Control	19	0.9593231396300365	0.5591190217717565	True
EGR1	GSE53987	group distribution	MDD	17	0.9668426767905905	0.7611199564434954	True
EGR1	GSE53987	model residuals	diagnosis-only residuals	36	0.9785846899024767	0.6974626141013902	True
EGR1	GSE208338	group distribution	Control	62	0.9668272763379808	0.09176468103224547	True
EGR1	GSE208338	group distribution	MDD	24	0.9578330652698309	0.39645350304687277	True
EGR1	GSE208338	model residuals	diagnosis-only residuals	86	0.9797735316274203	0.1968926962577448	True
EGR1	GSE213982	group distribution	Control	18	0.9775429261124559	0.9211785129580078	True
EGR1	GSE213982	group distribution	MDD	20	0.9707757062934782	0.7711696659889402	True
EGR1	GSE213982	model residuals	diagnosis-only residuals	38	0.9814786904391752	0.7693816446505832	True
ZNF701	GSE54567	paired differences	MDD-Control differences	14	0.9632161656885224	0.7755001569023425	True
ZNF701	GSE54568	paired differences	MDD-Control differences	15	0.9590809450515162	0.676425471693503	True
ZNF701	GSE102556	group distribution	Control	22	0.9374312819583372	0.17514104292202937	True
ZNF701	GSE102556	group distribution	MDD	26	0.9608693227523339	0.40893119344254814	True
ZNF701	GSE102556	model residuals	diagnosis-only residuals	48	0.9737378994170679	0.3516177990111704	True
ZNF701	GSE101521	group distribution	Control	29	0.9554715255169605	0.25312262115138456	True
ZNF701	GSE101521	group distribution	MDD	30	0.9635634458249448	0.3807328659756633	True
ZNF701	GSE101521	model residuals	diagnosis-only residuals	59	0.9790550985819917	0.4011510708451398	True
ZNF701	GSE53987	group distribution	Control	19	0.8888937967853802	0.030768911763898187	False
ZNF701	GSE53987	group distribution	MDD	17	0.9447674799006094	0.37916339799995524	True
ZNF701	GSE53987	model residuals	diagnosis-only residuals	36	0.9566216148482074	0.16881712090192263	True
ZNF701	GSE208338	group distribution	Control	62	0.9830833644658947	0.5494776973991677	True
ZNF701	GSE208338	group distribution	MDD	24	0.9577302513268408	0.39454092325311624	True
ZNF701	GSE208338	model residuals	diagnosis-only residuals	86	0.9921043775519904	0.8881417977963695	True
ZNF701	GSE213982	group distribution	Control	18	0.8825963958910688	0.028872082064035503	False
ZNF701	GSE213982	group distribution	MDD	20	0.906178391656734	0.05392182535385984	True
ZNF701	GSE213982	model residuals	diagnosis-only residuals	38	0.911363441100787	0.005421233704975105	False
MFN1	GSE54567	paired differences	MDD-Control differences	14	0.8996023656805304	0.11129559918977638	True
MFN1	GSE54568	paired differences	MDD-Control differences	15	0.9543109705631546	0.5947003716438493	True
MFN1	GSE102556	group distribution	Control	22	0.9568878441466944	0.4290459199704666	True
MFN1	GSE102556	group distribution	MDD	26	0.9727089069508849	0.6943308435329644	True
MFN1	GSE102556	model residuals	diagnosis-only residuals	48	0.9725923731207646	0.3185388491559104	True
MFN1	GSE101521	group distribution	Control	29	0.9785202037058149	0.7994133448938179	True
MFN1	GSE101521	group distribution	MDD	30	0.95494548189724	0.22888198235617768	True
MFN1	GSE101521	model residuals	diagnosis-only residuals	59	0.9798779787490958	0.4348416255438278	True
MFN1	GSE53987	group distribution	Control	19	0.9734508472847213	0.8427321348960422	True
MFN1	GSE53987	group distribution	MDD	17	0.8850977786186645	0.0384929790438096	False
MFN1	GSE53987	model residuals	diagnosis-only residuals	36	0.9685875203344996	0.3882218439944839	True
MFN1	GSE208338	group distribution	Control	62	0.9023207879175887	0.00012503024698236974	False
MFN1	GSE208338	group distribution	MDD	24	0.9677916929833597	0.6128614254042483	True
MFN1	GSE208338	model residuals	diagnosis-only residuals	86	0.9152208866530159	3.094862166809737e-05	False
MFN1	GSE213982	group distribution	Control	18	0.9469503775210959	0.37920079592596895	True
MFN1	GSE213982	group distribution	MDD	20	0.9070647965641974	0.05604933603334748	True
MFN1	GSE213982	model residuals	diagnosis-only residuals	38	0.9385841665083353	0.037697151527724106	False
SOD2	GSE54567	paired differences	MDD-Control differences	14	0.9577539074320507	0.6859873299675059	True
SOD2	GSE54568	paired differences	MDD-Control differences	15	0.9743704244776733	0.9166710359502676	True
SOD2	GSE102556	group distribution	Control	22	0.8125708362128954	0.0007923575016730407	False
SOD2	GSE102556	group distribution	MDD	26	0.9748646605334672	0.7507310993325771	True
SOD2	GSE102556	model residuals	diagnosis-only residuals	48	0.8996554209775433	0.0006128633917005313	False
SOD2	GSE101521	group distribution	Control	29	0.8364877602124046	0.00040606002144887265	False
SOD2	GSE101521	group distribution	MDD	30	0.9200786587744706	0.026947179543174403	False
SOD2	GSE101521	model residuals	diagnosis-only residuals	59	0.946036290202348	0.011058500115321324	False
SOD2	GSE53987	group distribution	Control	19	0.9290383025622686	0.16626262443341178	True
SOD2	GSE53987	group distribution	MDD	17	0.9558136311613894	0.5545975437769062	True
SOD2	GSE53987	model residuals	diagnosis-only residuals	36	0.9562442656583701	0.1642941273604021	True
SOD2	GSE208338	group distribution	Control	62	0.9635409531040343	0.06251959555947881	True
SOD2	GSE208338	group distribution	MDD	24	0.9007056489720738	0.022278313200782066	False
SOD2	GSE208338	model residuals	diagnosis-only residuals	86	0.9801754704894315	0.20936838950788966	True
SOD2	GSE213982	group distribution	Control	18	0.9768922189693304	0.9124297387513858	True
SOD2	GSE213982	group distribution	MDD	20	0.9645631521419102	0.6384229696099692	True
SOD2	GSE213982	model residuals	diagnosis-only residuals	38	0.9807151211407567	0.7428179250224639	True
MTOR	GSE54567	paired differences	MDD-Control differences	14	0.9738633385351229	0.9236175226325277	True
MTOR	GSE54568	paired differences	MDD-Control differences	15	0.9742003359819228	0.9146472935787413	True
MTOR	GSE102556	group distribution	Control	22	0.9624906169542489	0.5412091801866603	True
MTOR	GSE102556	group distribution	MDD	26	0.9677248547940567	0.5652996707332576	True
MTOR	GSE102556	model residuals	diagnosis-only residuals	48	0.9758253613176471	0.41888311472937756	True
MTOR	GSE101521	group distribution	Control	29	0.9746920554873724	0.691858401075238	True
MTOR	GSE101521	group distribution	MDD	30	0.8802955114838928	0.0028635826406758587	False
MTOR	GSE101521	model residuals	diagnosis-only residuals	59	0.9228243684841685	0.001111247892091094	False
MTOR	GSE53987	group distribution	Control	19	0.9125793970626541	0.08256456705224305	True
MTOR	GSE53987	group distribution	MDD	17	0.9485330522089302	0.4337369463461581	True
MTOR	GSE53987	model residuals	diagnosis-only residuals	36	0.9812188172079214	0.7856931265829626	True
MTOR	GSE208338	group distribution	Control	62	0.9848268969792857	0.6402934121443555	True
MTOR	GSE208338	group distribution	MDD	24	0.968892920153677	0.6397229340908304	True
MTOR	GSE208338	model residuals	diagnosis-only residuals	86	0.9873431866689824	0.5708609227408157	True
MTOR	GSE213982	group distribution	Control	18	0.8962314557134148	0.049417542645917904	False
MTOR	GSE213982	group distribution	MDD	20	0.912891524158526	0.07237321806056218	True
MTOR	GSE213982	model residuals	diagnosis-only residuals	38	0.9122145336642491	0.0057439933563376636	False
PRDX3	GSE54567	paired differences	MDD-Control differences	14	0.9595569710916089	0.7157895866818709	True
PRDX3	GSE54568	paired differences	MDD-Control differences	15	0.9364695058860404	0.34004461562605137	True
PRDX3	GSE102556	group distribution	Control	22	0.8800530417464817	0.012109465795909304	False
PRDX3	GSE102556	group distribution	MDD	26	0.8593629019433442	0.002172796562872103	False
PRDX3	GSE102556	model residuals	diagnosis-only residuals	48	0.8757244072537409	0.00011306615861224764	False
PRDX3	GSE101521	group distribution	Control	29	0.9538696557444339	0.23037298846433313	True
PRDX3	GSE101521	group distribution	MDD	30	0.9307527765820477	0.0514179999621736	True
PRDX3	GSE101521	model residuals	diagnosis-only residuals	59	0.9530686137359613	0.02342309343195163	False
PRDX3	GSE53987	group distribution	Control	19	0.9439597496328989	0.3103503425007632	True
PRDX3	GSE53987	group distribution	MDD	17	0.9186353577437589	0.14002921287991132	True
PRDX3	GSE53987	model residuals	diagnosis-only residuals	36	0.9847809627567619	0.8908998645572785	True
PRDX3	GSE208338	group distribution	Control	62	0.9046129326910154	0.0001525576994854516	False
PRDX3	GSE208338	group distribution	MDD	24	0.9273362256911821	0.08500723871746332	True
PRDX3	GSE208338	model residuals	diagnosis-only residuals	86	0.9136563469532526	2.60848819068371e-05	False
PRDX3	GSE213982	group distribution	Control	18	0.9611673136022448	0.6243216969089895	True
PRDX3	GSE213982	group distribution	MDD	20	0.9513496766382076	0.3880432002815497	True
PRDX3	GSE213982	model residuals	diagnosis-only residuals	38	0.9657061420834646	0.28924269231075717	True
SKA2	GSE54567	paired differences	MDD-Control differences	14	0.9690544299010753	0.8637524066034239	True
SKA2	GSE54568	paired differences	MDD-Control differences	15	0.9643425369944216	0.7672869004639755	True
SKA2	GSE102556	group distribution	Control	22	0.9640845762758784	0.5759455789553816	True
SKA2	GSE102556	group distribution	MDD	26	0.9817628599232345	0.9089372140863825	True
SKA2	GSE102556	model residuals	diagnosis-only residuals	48	0.9899519670709452	0.9518470177357204	True
SKA2	GSE101521	group distribution	Control	29	0.9536377471919093	0.22724030824462554	True
SKA2	GSE101521	group distribution	MDD	30	0.9748128561470331	0.6772144814742703	True
SKA2	GSE101521	model residuals	diagnosis-only residuals	59	0.9772529886453185	0.3342874546997762	True
SKA2	GSE53987	group distribution	Control	19	0.9547353418373994	0.47371961885001374	True
SKA2	GSE53987	group distribution	MDD	17	0.9849753003270096	0.9889431957265482	True
SKA2	GSE53987	model residuals	diagnosis-only residuals	36	0.9834127446946775	0.8534432368960526	True
SKA2	GSE208338	group distribution	Control	62	0.9835732099084817	0.5744825058071037	True
SKA2	GSE208338	group distribution	MDD	24	0.9853279251211207	0.970619750002899	True
SKA2	GSE208338	model residuals	diagnosis-only residuals	86	0.9856925452495974	0.4636997079758364	True
SKA2	GSE213982	group distribution	Control	18	0.8961720266874962	0.04930055910386569	False
SKA2	GSE213982	group distribution	MDD	20	0.8766873676358093	0.015432625033778395	False
SKA2	GSE213982	model residuals	diagnosis-only residuals	38	0.9062036625019141	0.003832980978390601	False
SAT1	GSE54567	paired differences	MDD-Control differences	14	0.9875527115332139	0.9980756230049088	True
SAT1	GSE54568	paired differences	MDD-Control differences	15	0.9488513967371738	0.506545796849914	True
SAT1	GSE102556	group distribution	Control	22	0.964737742128015	0.5904674638365185	True
SAT1	GSE102556	group distribution	MDD	26	0.9262917318211643	0.06326478729321953	True
SAT1	GSE102556	model residuals	diagnosis-only residuals	48	0.9592729693911358	0.09435141641129323	True
SAT1	GSE101521	group distribution	Control	29	0.8200286858671014	0.00019517257729472696	False
SAT1	GSE101521	group distribution	MDD	30	0.9599223908681931	0.3083627217150597	True
SAT1	GSE101521	model residuals	diagnosis-only residuals	59	0.8801925494021803	3.09008817478094e-05	False
SAT1	GSE53987	group distribution	Control	19	0.9357113277576965	0.22045069364784725	True
SAT1	GSE53987	group distribution	MDD	17	0.9427192005850098	0.3518640955130314	True
SAT1	GSE53987	model residuals	diagnosis-only residuals	36	0.96839169686347	0.3832517881769599	True
SAT1	GSE213982	group distribution	Control	18	0.9540664540109858	0.4923067965431342	True
SAT1	GSE213982	group distribution	MDD	20	0.9885514154203412	0.9957474954150943	True
SAT1	GSE213982	model residuals	diagnosis-only residuals	38	0.9836720864595049	0.8416459835156545	True
BDNF	GSE54567	paired differences	MDD-Control differences	14	0.9070349795326554	0.1427056321887017	True
BDNF	GSE54568	paired differences	MDD-Control differences	15	0.9449833489482325	0.44916469682359644	True
BDNF	GSE102556	group distribution	Control	22	0.9543697983177528	0.38441494120947634	True
BDNF	GSE102556	group distribution	MDD	26	0.985519745382318	0.9646157799738424	True
BDNF	GSE102556	model residuals	diagnosis-only residuals	48	0.9723023676279635	0.310588916418442	True
BDNF	GSE101521	group distribution	Control	29	0.973233408301508	0.6500672739412543	True
BDNF	GSE101521	group distribution	MDD	30	0.955017416573146	0.2298837197797851	True
BDNF	GSE101521	model residuals	diagnosis-only residuals	59	0.9645080673904568	0.08286164194151148	True
BDNF	GSE53987	group distribution	Control	19	0.8964420437747637	0.04196791084207114	False
BDNF	GSE53987	group distribution	MDD	17	0.9911674714253669	0.9995927332743392	True
BDNF	GSE53987	model residuals	diagnosis-only residuals	36	0.9603346855683711	0.22013546899919062	True
BDNF	GSE208338	group distribution	Control	62	0.9864881396923848	0.7289555588592453	True
BDNF	GSE208338	group distribution	MDD	24	0.9725295406809211	0.7294701759117196	True
BDNF	GSE208338	model residuals	diagnosis-only residuals	86	0.9910070244060479	0.8239208720382162	True
BDNF	GSE213982	group distribution	Control	18	0.9076438455397186	0.0781947718416084	True
BDNF	GSE213982	group distribution	MDD	20	0.9411268281331279	0.25181155550023127	True
BDNF	GSE213982	model residuals	diagnosis-only residuals	38	0.9359986533484755	0.031120931748156142	False
