# Supplementary material for: Convergent Lower Expression of Redox-Linked Stress-Adaptation and Synaptic-Plasticity Genes in Major Depressive Disorder Across Seven Postmortem dlPFC Cohorts
Source: Antioxidants (Basel). 2026 Jul 22;15(7):908. doi: 10.3390/antiox15070908 (PMC13405805; doi:10.3390/antiox15070908)
Supplement: Supplementary file 1 [file antioxidants-15-00908-s001.zip › Supplementary_File_S1_reproducibility_package_7cohort_with_Hedges/results/weighted_signed_Stouffer_results.csv]

Gene	K_cohorts	Weighted_Stouffer_Z	Weighted_Stouffer_p	Direction_pattern	Concordant_direction	BH_FDR	Support
NPTX2	7	-4.997559339719534	5.806047523189966e-07	↓ ↓ ↓ ↓ ↓ ↓ ↓	True	7.438891256159978e-06	Yes
EGR1	7	-4.879658155863003	1.0626987508799968e-06	↓ ↓ ↓ ↓ ↓ ↓ ↓	True	7.438891256159978e-06	Yes
VGF	7	-4.338487600817702	1.434665772692772e-05	↓ ↓ ↓ ↓ ↓ ↓ ↓	True	6.695106939232936e-05	Yes
BDNF	7	-3.837961632531138	0.00012405985998079728	↓ ↓ ↓ ↓ ↓ ↓ ↓	True	0.0004342095099327905	Yes
SAT1	6	-3.368892883814926	0.0007547075244737646	↓ ↓ ↓ ↓ ↓ ↓	True	0.0021131810685265408	Yes
SKA2	7	-2.6411260418805313	0.008263097209790037	↓ ↓ ↓ ↑ ↓ ↓ ↓	False	0.01928056015617675	No
MFN1	7	-2.51849390929182	0.011785792188862117	↓ ↓ ↓ ↓ ↑ ↓ ↓	False	0.023571584377724237	No
ADAMTS16	7	-2.416396619013031	0.015674976743045837	↓ ↓ ↓ ↓ ↑ ↑ ↓	False	0.027431209300330214	No
ZNF701	7	1.628619256855039	0.10339364511661736	↑ ↑ ↑ ↑ ↑ ↑ ↓	False	0.16083455907029368	No
MTOR	7	-1.5071564960184831	0.1317705483610676	↓ ↑ ↓ ↓ ↑ ↓ ↓	False	0.18447876770549465	No
GPX4	7	0.9755889899789437	0.3292681827636543	↑ ↓ ↑ ↓ ↑ ↑ ↓	False	0.419068596244651	No
PRDX2	7	0.9069297771519065	0.364443933336553	↑ ↑ ↑ ↓ ↑ ↑ ↓	False	0.42518458889264515	No
SOD2	7	0.7970838693503642	0.4254023239207173	↑ ↑ ↑ ↓ ↑ ↓ ↓	False	0.4581255796069263	No
PRDX3	7	-0.6705947730422445	0.5024787132336272	↑ ↓ ↑ ↓ ↑ ↓ ↓	False	0.5024787132336272	No
