# Supplementary material for: Convergent Lower Expression of Redox-Linked Stress-Adaptation and Synaptic-Plasticity Genes in Major Depressive Disorder Across Seven Postmortem dlPFC Cohorts
Source: Antioxidants (Basel). 2026 Jul 22;15(7):908. doi: 10.3390/antiox15070908 (PMC13405805; doi:10.3390/antiox15070908)
Supplement: Supplementary file 1 [file antioxidants-15-00908-s001.zip › Supplementary_File_S1_reproducibility_package_7cohort_with_Hedges/run_all.py]

#!/usr/bin/env python3
"""Reproduce the analyses reported in the current seven-cohort manuscript version.

Included analyses only:
1. cohort-specific paired/Welch tests;
2. Fisher combination + BH across the fixed 14-gene panel + directional concordance;
3. sample-size-weighted signed Stouffer sensitivity analysis;
4. one-stage GLS with matched-pair covariance blocks and diagnosis-by-cohort interaction test;
5. Shapiro-Wilk diagnostics;
6. disease-label permutation analysis (default 200,000);
7. random-effects Hedges g meta-analysis with Q, tau-squared, and I-squared;
8. descriptive GSE213982 cell-type localization percentages.

Explicitly not included: covariate-adjusted models, suicide-aware analyses,
nonparametric tests, leave-one-cohort-out analyses, or Cauchy combination.
"""
from __future__ import annotations
import argparse, math
from pathlib import Path
import numpy as np
import pandas as pd
from scipy import stats, optimize
from scipy.stats import chi2, t
import matplotlib.pyplot as plt

ROOT=Path(__file__).resolve().parent
GENES=['GPX4','PRDX2','VGF','ADAMTS16','NPTX2','EGR1','ZNF701','MFN1','SOD2','MTOR','PRDX3','SKA2','SAT1','BDNF']
COHORTS=['GSE54567','GSE54568','GSE102556','GSE101521','GSE53987','GSE208338','GSE213982']
PAIRED={'GSE54567','GSE54568'}


def bh(p):
    p=np.asarray(p,float); m=len(p); order=np.argsort(p); sp=p[order]
    q=np.minimum.accumulate((sp*m/np.arange(1,m+1))[::-1])[::-1]; q=np.minimum(q,1)
    out=np.empty_like(q); out[order]=q; return out

def direction(x): return 'down' if x<0 else 'up' if x>0 else 'zero'
def arrow(x): return '↓' if x<0 else '↑' if x>0 else '0'

def cohort_tests(df):
    rows=[]
    for g in GENES:
        for c in COHORTS:
            d=df[(df.Gene==g)&(df.cohort==c)].copy()
            if d.empty: continue
            if c in PAIRED:
                pvt=d.pivot(index='pair_id',columns='diagnosis',values='expression').dropna(subset=['CTRL','MDD'])
                delta=pvt.MDD-pvt.CTRL
                stat,p=stats.ttest_1samp(delta,0)
                eff=float(delta.mean()); se=float(delta.std(ddof=1)/np.sqrt(len(delta)))
                test='paired t'; n0=n1=len(delta)
            else:
                m=d.loc[d.diagnosis=='MDD','expression'].to_numpy(float)
                cc=d.loc[d.diagnosis=='CTRL','expression'].to_numpy(float)
                stat,p=stats.ttest_ind(m,cc,equal_var=False)
                eff=float(m.mean()-cc.mean()); se=float(np.sqrt(m.var(ddof=1)/len(m)+cc.var(ddof=1)/len(cc)))
                test='Welch t'; n0=len(cc); n1=len(m)
            rows.append({'Gene':g,'Cohort':c,'Test':test,'N_control':n0,'N_MDD':n1,'Effect':eff,'SE':se,'p_value':float(p),'Direction':direction(eff)})
    return pd.DataFrame(rows)

def combine(cohort):
    rows=[]
    for g in GENES:
        s=cohort[cohort.Gene==g].set_index('Cohort').loc[[c for c in COHORTS if c in set(cohort.loc[cohort.Gene==g,'Cohort'])]].reset_index()
        ps=np.clip(s.p_value.to_numpy(float),1e-300,1)
        fp=float(chi2.sf(-2*np.log(ps).sum(),2*len(ps)))
        dirs=s.Direction.tolist(); concord=len(set(dirs))==1
        rows.append({'Gene':g,'K_cohorts':len(s),'Fisher_p':fp,'Direction_pattern':' '.join('↓' if x=='down' else '↑' for x in dirs),'Concordant_direction':concord})
    out=pd.DataFrame(rows); out['Fisher_BH_FDR']=bh(out.Fisher_p)
    out['Primary_support']=np.where((out.Fisher_BH_FDR<.05)&out.Concordant_direction,'Yes','No')
    return out.sort_values('Fisher_p').reset_index(drop=True)

def weighted_stouffer(cohort):
    rows=[]
    for g in GENES:
        s=cohort[cohort.Gene==g].copy()
        z=[]; w=[]; dirs=[]
        for _,r in s.iterrows():
            sign=-1 if r.Effect<0 else 1
            z.append(sign*stats.norm.isf(max(float(r.p_value),1e-300)/2))
            if r.Cohort in PAIRED: w.append(np.sqrt(min(r.N_control,r.N_MDD)))
            else: w.append(np.sqrt(r.N_control*r.N_MDD/(r.N_control+r.N_MDD)))
            dirs.append(r.Direction)
        z=np.asarray(z); w=np.asarray(w)
        Z=float(np.sum(w*z)/np.sqrt(np.sum(w*w))); p=float(2*stats.norm.sf(abs(Z)))
        rows.append({'Gene':g,'K_cohorts':len(s),'Weighted_Stouffer_Z':Z,'Weighted_Stouffer_p':p,'Direction_pattern':' '.join('↓' if x=='down' else '↑' for x in dirs),'Concordant_direction':len(set(dirs))==1})
    out=pd.DataFrame(rows); out['BH_FDR']=bh(out.Weighted_Stouffer_p)
    out['Support']=np.where((out.BH_FDR<.05)&out.Concordant_direction,'Yes','No')
    return out.sort_values('Weighted_Stouffer_p').reset_index(drop=True)

def gls(df):
    summaries=[]; cohort_rows=[]
    for g in GENES:
        d=df[df.Gene==g][['cohort','diagnosis','pair_id','expression']].copy().reset_index(drop=True)
        present=[c for c in COHORTS if c in set(d.cohort)]
        d['z_expression']=d.groupby('cohort').expression.transform(lambda x:(x-x.mean())/x.std(ddof=1))
        n=len(d); precision=np.eye(n); logdet_cov=0.0; rhos={'GSE54567':np.nan,'GSE54568':np.nan}
        for c in PAIRED:
            if c not in present: continue
            pvt=d[d.cohort==c].pivot(index='pair_id',columns='diagnosis',values='z_expression').dropna(subset=['CTRL','MDD'])
            rho=float(pvt.CTRL.corr(pvt.MDD)); rhos[c]=rho
            denom=1.0-rho*rho
            for pid in pvt.index:
                ids=d.index[(d.cohort==c)&(d.pair_id.astype(str)==str(pid))].tolist()
                if len(ids)==2:
                    i,j=ids
                    precision[i,i]=1.0/denom; precision[j,j]=1.0/denom
                    precision[i,j]=-rho/denom; precision[j,i]=-rho/denom
                    logdet_cov += math.log(denom)
        y=d.z_expression.to_numpy(float)
        ints=[(d.cohort==c).astype(float).to_numpy() for c in present]
        dx=(d.diagnosis=='MDD').astype(float).to_numpy(); X=np.column_stack(ints+[dx])
        inv=np.linalg.inv(X.T@precision@X); beta=inv@(X.T@precision@y); resid=y-X@beta
        rdf=n-X.shape[1]; sigma2=float(resid.T@precision@resid/rdf); vc=inv*sigma2
        se=float(np.sqrt(vc[-1,-1])); b=float(beta[-1]); tv=b/se; pv=float(2*t.sf(abs(tv),df=rdf)); crit=float(t.ppf(.975,rdf))
        interactions=[((d.cohort==c)&(d.diagnosis=='MDD')).astype(float).to_numpy() for c in present[1:]]
        x2=np.column_stack(ints+[dx]+interactions)
        inv2=np.linalg.inv(x2.T@precision@x2); b2=inv2@(x2.T@precision@y); r2=y-x2@b2
        rdf2=n-x2.shape[1]; sigma2_2=float(r2.T@precision@r2/rdf2); vc2=inv2*sigma2_2
        q=len(interactions); ib=b2[-q:]; iv=vc2[-q:,-q:]
        wald_f=float((ib.T@np.linalg.inv(iv)@ib)/q); ip=float(stats.f.sf(wald_f,q,rdf2))
        summaries.append({'Gene':g,'K_cohorts':len(present),'N_samples':n,'Diagnosis_beta':b,'SE':se,'CI_low':b-crit*se,'CI_high':b+crit*se,'t':tv,'p_value':pv,'Interaction_p':ip,'rho_GSE54567':rhos['GSE54567'],'rho_GSE54568':rhos['GSE54568'],'Direction':direction(b)})
        baseline=float(b2[len(present)])
        cohort_rows.append({'Gene':g,'Cohort':present[0],'standardized_diagnosis_beta':baseline})
        for c,delta in zip(present[1:],ib): cohort_rows.append({'Gene':g,'Cohort':c,'standardized_diagnosis_beta':baseline+float(delta)})
    out=pd.DataFrame(summaries); out['BH_FDR']=bh(out.p_value); out['Interaction_BH_FDR']=bh(out.Interaction_p)
    cols=['Gene','K_cohorts','N_samples','Diagnosis_beta','SE','CI_low','CI_high','t','p_value','BH_FDR','Interaction_p','Interaction_BH_FDR','rho_GSE54567','rho_GSE54568','Direction']
    return out[cols].sort_values('p_value').reset_index(drop=True),pd.DataFrame(cohort_rows)


def _j_correction(df):
    return math.exp(math.lgamma(df/2)-0.5*math.log(df/2)-math.lgamma((df-1)/2))

def hedges_meta(df):
    cohort_rows=[]; meta_rows=[]
    for g in GENES:
        yi=[]; vi=[]
        for c in COHORTS:
            d=df[(df.Gene==g)&(df.cohort==c)].copy()
            if d.empty: continue
            if c in PAIRED:
                pvt=d.pivot(index='pair_id',columns='diagnosis',values='expression').dropna(subset=['CTRL','MDD'])
                ctrl=pvt.CTRL.to_numpy(float); mdd=pvt.MDD.to_numpy(float); n=len(ctrl)
                sd0=float(ctrl.std(ddof=1)); sd1=float(mdd.std(ddof=1)); sdav=math.sqrt((sd0*sd0+sd1*sd1)/2)
                raw_d=float((mdd.mean()-ctrl.mean())/sdav); r=float(np.corrcoef(ctrl,mdd)[0,1]); J=_j_correction(n-1)
                gval=J*raw_d; var=J*J*(2*(1-r)/n + raw_d*raw_d/(2*n)); method='Hedges g_av (paired)'
                n0=n1=n
            else:
                ctrl=d.loc[d.diagnosis=='CTRL','expression'].to_numpy(float); mdd=d.loc[d.diagnosis=='MDD','expression'].to_numpy(float)
                n0=len(ctrl); n1=len(mdd); sd0=float(ctrl.std(ddof=1)); sd1=float(mdd.std(ddof=1)); rdf=n0+n1-2
                sp=math.sqrt(((n0-1)*sd0*sd0+(n1-1)*sd1*sd1)/rdf); raw_d=float((mdd.mean()-ctrl.mean())/sp); J=_j_correction(rdf)
                gval=J*raw_d; var=(n0+n1)/(n0*n1)+gval*gval/(2*rdf); r=np.nan; method='Hedges g (independent)'
            se=math.sqrt(var)
            cohort_rows.append({'Gene':g,'Cohort':c,'Effect_size_method':method,'N_control':n0,'N_MDD':n1,'Mean_control':float(ctrl.mean()),'Mean_MDD':float(mdd.mean()),'SD_control':sd0,'SD_MDD':sd1,'Pair_r':r,'Hedges_g':gval,'SE':se,'CI_low':gval-1.96*se,'CI_high':gval+1.96*se})
            yi.append(gval); vi.append(var)
        yi=np.asarray(yi,float); vi=np.asarray(vi,float); k=len(yi)
        def objective(tau2):
            w=1/(vi+tau2); mu=np.sum(w*yi)/np.sum(w)
            return 0.5*(np.sum(np.log(vi+tau2))+math.log(np.sum(w))+np.sum(w*(yi-mu)**2))
        upper=max(1.0,float(np.var(yi,ddof=1)*10)); opt=optimize.minimize_scalar(objective,bounds=(0,upper),method='bounded')
        tau2=max(0.0,float(opt.x)); w=1/(vi+tau2); mu=float(np.sum(w*yi)/np.sum(w)); se=float(math.sqrt(1/np.sum(w))); z=mu/se; pv=float(2*stats.norm.sf(abs(z)))
        wf=1/vi; muf=float(np.sum(wf*yi)/np.sum(wf)); Q=float(np.sum(wf*(yi-muf)**2)); qdf=k-1; qp=float(stats.chi2.sf(Q,qdf)); I2=max(0.0,(Q-qdf)/Q*100) if Q>0 else 0.0
        meta_rows.append({'Gene':g,'K_cohorts':k,'Pooled_Hedges_g_REML':mu,'SE':se,'CI_low':mu-1.96*se,'CI_high':mu+1.96*se,'z':z,'p_value':pv,'tau_squared':tau2,'Q':Q,'Q_df':qdf,'Q_p_value':qp,'I_squared_percent':I2,'Direction':direction(mu)})
    cohort_out=pd.DataFrame(cohort_rows)
    meta_out=pd.DataFrame(meta_rows); meta_out['BH_FDR']=bh(meta_out.p_value); meta_out=meta_out.sort_values('p_value').reset_index(drop=True)
    return cohort_out,meta_out

def plot_hedges(meta, path):
    primary=['NPTX2','EGR1','VGF','BDNF','SAT1']; m=meta.set_index('Gene').loc[primary]
    y=np.arange(len(primary))[::-1]
    fig,ax=plt.subplots(figsize=(10.5,5.8))
    ax.hlines(y,m.CI_low,m.CI_high,linewidth=2); ax.plot(m.Pooled_Hedges_g_REML,y,'o',markersize=7); ax.axvline(0,linestyle='--',linewidth=1.2)
    ax.set_yticks(y); ax.set_yticklabels(primary); ax.set_xlabel('Random-effects pooled Hedges g (MDD - control) with 95% CI'); ax.set_xlim(-0.9,0.32); ax.set_ylim(-0.8,len(primary)-0.2); ax.grid(axis='x',alpha=0.3)
    ax.text(0.63,1.02,'BH-FDR',transform=ax.transAxes,ha='center',va='bottom',fontsize=9); ax.text(0.87,1.02,'I²',transform=ax.transAxes,ha='center',va='bottom',fontsize=9)
    for yi,(_,r) in zip(y,m.iterrows()):
        ax.text(0.63,yi,f'{r.BH_FDR:.3g}',transform=ax.get_yaxis_transform(),ha='center',va='center',fontsize=9); ax.text(0.87,yi,f'{r.I_squared_percent:.1f}%',transform=ax.get_yaxis_transform(),ha='center',va='center',fontsize=9)
    fig.text(.5,.02,'Negative values indicate lower expression in MDD.',ha='center',fontsize=9); plt.tight_layout(rect=[.05,.07,.98,.96]); fig.savefig(path,dpi=300,bbox_inches='tight'); plt.close(fig)

def shapiro(df):
    rows=[]
    for g in GENES:
        for c in COHORTS:
            d=df[(df.Gene==g)&(df.cohort==c)]
            if d.empty: continue
            if c in PAIRED:
                pvt=d.pivot(index='pair_id',columns='diagnosis',values='expression').dropna(subset=['CTRL','MDD']); a=(pvt.MDD-pvt.CTRL).to_numpy()
                W,p=stats.shapiro(a); rows.append({'Gene':g,'Cohort':c,'Diagnostic':'paired differences','Group_or_residual':'MDD-Control differences','N':len(a),'Shapiro_W':W,'Shapiro_p':p,'Normal_at_0.05':p>=.05})
            else:
                arrays=[]
                for lab in ['CTRL','MDD']:
                    a=d.loc[d.diagnosis==lab,'expression'].to_numpy(); W,p=stats.shapiro(a); rows.append({'Gene':g,'Cohort':c,'Diagnostic':'group distribution','Group_or_residual':'Control' if lab=='CTRL' else 'MDD','N':len(a),'Shapiro_W':W,'Shapiro_p':p,'Normal_at_0.05':p>=.05}); arrays.append(a)
                y=np.r_[arrays[0],arrays[1]]; x=np.r_[np.zeros(len(arrays[0])),np.ones(len(arrays[1]))]; X=np.column_stack([np.ones(len(y)),x]); resid=y-X@np.linalg.lstsq(X,y,rcond=None)[0]
                W,p=stats.shapiro(resid); rows.append({'Gene':g,'Cohort':c,'Diagnostic':'model residuals','Group_or_residual':'diagnosis-only residuals','N':len(resid),'Shapiro_W':W,'Shapiro_p':p,'Normal_at_0.05':p>=.05})
    return pd.DataFrame(rows)

def celltype(path):
    d=pd.read_csv(path)
    class_cols=['ExN counts','InN counts','Astro counts','Oligo counts','OPC counts','Microglia counts','Endothelial counts','Vascular/mural counts','Mixed/ambiguous counts']
    calc=d[class_cols].sum(axis=1)
    if not np.array_equal(calc.to_numpy(),d['Total observed counts'].to_numpy()): raise ValueError('Cell-type counts do not sum to total counts.')
    d['Neuronal_counts_ExN_plus_InN']=d['ExN counts']+d['InN counts']
    d['Neuronal_percent']=100*d['Neuronal_counts_ExN_plus_InN']/d['Total observed counts']
    return d

def bh_matrix(p):
    m=p.shape[1]; order=np.argsort(p,axis=1); sp=np.take_along_axis(p,order,axis=1); q=sp*m/np.arange(1,m+1); q=np.minimum.accumulate(q[:,::-1],axis=1)[:,::-1]; q=np.minimum(q,1); out=np.empty_like(q); np.put_along_axis(out,order,q,axis=1); return out

def permutation(df, observed, B, seed, batch=2000):
    rng=np.random.default_rng(seed); G=len(GENES); prepared=[]
    for c in COHORTS:
        dc=df[df.cohort==c]
        if c in PAIRED:
            pairs=sorted(dc.pair_id.dropna().astype(str).unique(),key=lambda x:int(x)); D=np.full((G,len(pairs)),np.nan); av=np.zeros(G,bool)
            for gi,g in enumerate(GENES):
                dg=dc[dc.Gene==g];
                if dg.empty: continue
                pvt=dg.pivot(index='pair_id',columns='diagnosis',values='expression'); D[gi]=[(pvt.loc[p,'MDD']-pvt.loc[p,'CTRL']) for p in pairs]; av[gi]=True
            prepared.append((c,'paired',D,av,None))
        else:
            samples=dc[['sample_id','diagnosis']].drop_duplicates().reset_index(drop=True); Y=np.full((G,len(samples)),np.nan); av=np.zeros(G,bool)
            for gi,g in enumerate(GENES):
                dg=dc[dc.Gene==g].set_index('sample_id')
                if dg.empty: continue
                Y[gi]=dg.loc[samples.sample_id,'expression'].to_numpy(); av[gi]=True
            lab=(samples.diagnosis=='MDD').astype(int).to_numpy(); prepared.append((c,'unpaired',Y,av,lab))
    available=np.stack([x[3] for x in prepared]); obs_count=int((observed.Primary_support=='Yes').sum()); exceed=0; hist=np.zeros(G+1,np.int64); done=0
    while done<B:
        b=min(batch,B-done); cp=np.ones((len(COHORTS),b,G)); cd=np.zeros((len(COHORTS),b,G),np.int8)
        for ci,(c,typ,X,av,lab) in enumerate(prepared):
            if typ=='paired':
                n=X.shape[1]; signs=rng.choice(np.array([-1.,1.]),size=(b,n))
                for gi in range(G):
                    if not av[gi]: continue
                    permuted_d=signs*X[gi][None,:]; means=permuted_d.mean(1); sd=permuted_d.std(1,ddof=1); tv=means/(sd/np.sqrt(n)); cp[ci,:,gi]=np.clip(2*t.sf(abs(tv),n-1),1e-300,1); cd[ci,:,gi]=np.where(means<0,-1,1)
            else:
                n=X.shape[1]; n1=int(lab.sum()); n0=n-n1; rand=rng.random((b,n)); idx=np.argpartition(rand,n1-1,axis=1)[:,:n1]; M=np.zeros((b,n)); M[np.arange(b)[:,None],idx]=1; C=1-M
                for gi in range(G):
                    if not av[gi]: continue
                    y=X[gi]; sm=M@y; sc=C@y; mm=sm/n1; mc=sc/n0; ss1=M@(y*y); ss0=C@(y*y); v1=(ss1-sm*sm/n1)/(n1-1); v0=(ss0-sc*sc/n0)/(n0-1); se=np.sqrt(v1/n1+v0/n0); tv=(mm-mc)/se; dfw=(v1/n1+v0/n0)**2/((v1/n1)**2/(n1-1)+(v0/n0)**2/(n0-1)); cp[ci,:,gi]=np.clip(2*t.sf(abs(tv),dfw),1e-300,1); cd[ci,:,gi]=np.where(mm-mc<0,-1,1)
        fp=np.ones((b,G)); conc=np.zeros((b,G),bool)
        for gi in range(G):
            mask=available[:,gi]; k=mask.sum(); fp[:,gi]=chi2.sf(-2*np.log(cp[mask,:,gi]).sum(0),2*k); dd=cd[mask,:,gi]; conc[:,gi]=np.all(dd==dd[0:1,:],axis=0)
        sup=(bh_matrix(fp)<.05)&conc; counts=sup.sum(1); exceed+=int((counts>=obs_count).sum()); hist+=np.bincount(counts,minlength=G+1); done+=b
        print(f'Permutation progress: {done:,}/{B:,}')
    return pd.DataFrame({'Number_primary_support_genes':np.arange(G+1),'Permutation_count':hist,'Proportion':hist/B}), (exceed+1)/(B+1), exceed

def main():
    ap=argparse.ArgumentParser(); ap.add_argument('--permutations',type=int,default=200000); ap.add_argument('--seed',type=int,default=20260625); ap.add_argument('--skip-permutation',action='store_true'); args=ap.parse_args()
    inp=ROOT/'data/input'; out=ROOT/'results'; out.mkdir(exist_ok=True)
    df=pd.read_csv(inp/'candidate_expression_long.csv',dtype={'pair_id':str}); df['pair_id']=df.pair_id.fillna('')
    ct=cohort_tests(df); ct.to_csv(out/'cohort_level_tests.csv',index=False)
    primary=combine(ct); primary.to_csv(out/'primary_Fisher_results.csv',index=False)
    weighted_stouffer(ct).to_csv(out/'weighted_signed_Stouffer_results.csv',index=False)
    gs,gc=gls(df); gs.to_csv(out/'one_stage_GLS_results.csv',index=False); gc.to_csv(out/'one_stage_GLS_cohort_effects.csv',index=False)
    shapiro(df).to_csv(out/'Shapiro_Wilk_diagnostics.csv',index=False)
    hc,hm=hedges_meta(df); hc.to_csv(out/'cohort_Hedges_g.csv',index=False); hm.to_csv(out/'random_effects_Hedges_g_results.csv',index=False); plot_hedges(hm,ROOT/'reports/Hedges_g_primary_genes_forest_plot.png')
    celltype(inp/'GSE213982_celltype_counts.csv').to_csv(out/'GSE213982_celltype_localization.csv',index=False)
    if not args.skip_permutation:
        hist,emp,exc=permutation(df,primary,args.permutations,args.seed); hist.to_csv(out/'permutation_null_distribution.csv',index=False)
        pd.DataFrame([{'Permutations':args.permutations,'Random_seed':args.seed,'Observed_primary_support_genes':int((primary.Primary_support=='Yes').sum()),'Permutations_at_least_observed':exc,'Add_one_empirical_p':emp}]).to_csv(out/'permutation_summary.csv',index=False)
        print('Permutation empirical p:',emp)
    print('\nCompleted. Results written to:',out)
if __name__=='__main__': main()
