# Supplementary material for: Convergent Lower Expression of Redox-Linked Stress-Adaptation and Synaptic-Plasticity Genes in Major Depressive Disorder Across Seven Postmortem dlPFC Cohorts
Source: Antioxidants (Basel). 2026 Jul 22;15(7):908. doi: 10.3390/antiox15070908 (PMC13405805; doi:10.3390/antiox15070908)
Supplement: Supplementary file 1 [file antioxidants-15-00908-s001.zip › Supplementary_File_S1_reproducibility_package_7cohort_with_Hedges/run_sex_analysis.py]

#!/usr/bin/env python3
"""Reproduce the exploratory diagnosis-by-sex GLS analysis.

Run from the package root:
    python run_sex_analysis.py

Inputs:
    data/input/candidate_expression_long.csv
    data/input/sample_sex_metadata.csv
Outputs:
    results/sex_stratified_GLS_results.csv
    results/sex_sample_counts.csv
"""
from pathlib import Path
import csv
import numpy as np
from scipy import stats

ROOT=Path(__file__).resolve().parent
EXPR=ROOT/'data/input/candidate_expression_long.csv'
META=ROOT/'data/input/sample_sex_metadata.csv'
OUT=ROOT/'results/sex_stratified_GLS_results.csv'
COUNTS=ROOT/'results/sex_sample_counts.csv'
GENES=['GPX4','PRDX2','VGF','ADAMTS16','NPTX2','EGR1','ZNF701','MFN1','SOD2','MTOR','PRDX3','SKA2','SAT1','BDNF']
COHORTS=['GSE54567','GSE54568','GSE102556','GSE101521','GSE53987','GSE208338','GSE213982']
PAIRED={'GSE54567','GSE54568'}

def read(path):
    with path.open(encoding='utf-8-sig',newline='') as f: return list(csv.DictReader(f))
def bh(p):
    p=np.asarray(p,float); o=np.argsort(p); r=p[o]; q=r*len(p)/np.arange(1,len(p)+1); q=np.minimum.accumulate(q[::-1])[::-1]; q=np.minimum(q,1); out=np.empty_like(q); out[o]=q; return out
meta=read(META); sx={(r['cohort'],r['sample_id']):r['sex'] for r in meta}; expr=read(EXPR)
records=[]
for r in expr:
    key=(r['cohort'],r['sample_id'])
    if key not in sx: raise RuntimeError(f'Missing sex assignment: {key}')
    records.append({**r,'expression':float(r['expression']),'sex':sx[key]})
res=[]
for gene in GENES:
    d=[dict(r) for r in records if r['Gene']==gene]; present=[c for c in COHORTS if any(r['cohort']==c for r in d)]
    for c in present:
        idx=[i for i,r in enumerate(d) if r['cohort']==c]; v=np.array([d[i]['expression'] for i in idx],float); z=(v-v.mean())/v.std(ddof=1)
        for i,x in zip(idx,z): d[i]['z']=float(x)
    n=len(d); P=np.eye(n)
    for c in PAIRED:
        if c not in present: continue
        pairs={}
        for i,r in enumerate(d):
            if r['cohort']==c: pairs.setdefault(r['pair_id'],{})[r['diagnosis']]=(i,r['z'])
        cp=[v for v in pairs.values() if 'CTRL' in v and 'MDD' in v]; a=np.array([v['CTRL'][1] for v in cp]); b=np.array([v['MDD'][1] for v in cp]); rho=float(np.corrcoef(a,b)[0,1]); den=1-rho*rho
        for v in cp:
            i,j=v['CTRL'][0],v['MDD'][0]; P[i,i]=P[j,j]=1/den; P[i,j]=P[j,i]=-rho/den
    y=np.array([r['z'] for r in d]); ints=[np.array([1.0 if r['cohort']==c else 0.0 for r in d]) for c in present]; dx=np.array([r['diagnosis']=='MDD' for r in d],float); male=np.array([r['sex']=='Male' for r in d],float); X=np.column_stack(ints+[dx,male,dx*male])
    inv=np.linalg.pinv(X.T@P@X); beta=inv@(X.T@P@y); e=y-X@beta; df=n-np.linalg.matrix_rank(X); V=inv*float(e.T@P@e/df); crit=float(stats.t.ppf(.975,df)); bf=float(beta[-3]); bi=float(beta[-1]); bm=bf+bi; sef=float(np.sqrt(V[-3,-3])); sei=float(np.sqrt(V[-1,-1])); sem=float(np.sqrt(max(V[-3,-3]+V[-1,-1]+2*V[-3,-1],0)))
    res.append({'Gene':gene,'N':n,'Female_beta':bf,'Female_CI_low':bf-crit*sef,'Female_CI_high':bf+crit*sef,'Female_p':float(2*stats.t.sf(abs(bf/sef),df)),'Male_beta':bm,'Male_CI_low':bm-crit*sem,'Male_CI_high':bm+crit*sem,'Male_p':float(2*stats.t.sf(abs(bm/sem),df)),'Interaction_beta':bi,'Interaction_CI_low':bi-crit*sei,'Interaction_CI_high':bi+crit*sei,'Interaction_p':float(2*stats.t.sf(abs(bi/sei),df))})
fq=bh([r['Female_p'] for r in res]); mq=bh([r['Male_p'] for r in res]); iq=bh([r['Interaction_p'] for r in res])
for r,a,b,c in zip(res,fq,mq,iq): r['Female_BH_FDR']=float(a); r['Male_BH_FDR']=float(b); r['Interaction_BH_FDR']=float(c)
res.sort(key=lambda r:r['Interaction_p'])
with OUT.open('w',encoding='utf-8',newline='') as f:
    w=csv.DictWriter(f,fieldnames=list(res[0])); w.writeheader(); w.writerows(res)
counts=[]
for c in COHORTS:
    for sex in ['Female','Male']:
        ctrl=sum(1 for r in meta if r['cohort']==c and r['sex']==sex and r['diagnosis']=='CTRL'); mdd=sum(1 for r in meta if r['cohort']==c and r['sex']==sex and r['diagnosis']=='MDD')
        if ctrl+mdd: counts.append({'cohort':c,'sex':sex,'controls':ctrl,'MDD':mdd,'total':ctrl+mdd})
with COUNTS.open('w',encoding='utf-8',newline='') as f:
    w=csv.DictWriter(f,fieldnames=['cohort','sex','controls','MDD','total']); w.writeheader(); w.writerows(counts)
print(f'Wrote {OUT}')
print(f'Wrote {COUNTS}')
