# Supplementary material for: Convergent Lower Expression of Redox-Linked Stress-Adaptation and Synaptic-Plasticity Genes in Major Depressive Disorder Across Seven Postmortem dlPFC Cohorts
Source: Antioxidants (Basel). 2026 Jul 22;15(7):908. doi: 10.3390/antiox15070908 (PMC13405805; doi:10.3390/antiox15070908)
Supplement: Supplementary file 1 [file antioxidants-15-00908-s001.zip › Supplementary_File_S1_reproducibility_package_7cohort_with_Hedges/SOURCE_PROVENANCE.md]

# Source provenance

The processed input table was constructed from the following files used in the analysis workspace:

- GSE54567_panel14_fixed_probes.tsv.gz
- GSE54568_panel14_fixed_probes.tsv.gz
- GSE102556_panel14.tsv.gz and GSE102556_family.xml.tgz
- GSE101521_panel14_gene_counts.tsv.gz and GSE101521_QIAGEN_84_geny_meta_input.xlsx
- GSE53987_BA46_MDD_control_panel14_extracted.xlsx
- GSE208338_panel14_allprobes_gene_median.tsv and GSE208338_MDD_CTL_metadata.tsv
- GSE213982_combined_72_donors_panel14_results.xlsx
- GSE213982 donor-level cell-class count summary used to create `data/input/GSE213982_celltype_counts.csv`

All originating datasets are publicly available from GEO under GSE54567, GSE54568, GSE102556, GSE101521, GSE53987, GSE208338, and GSE213982.

The Hedges g analysis is calculated directly from `data/input/candidate_expression_long.csv`; no additional source files are required.
