# Supplementary material for: Convergent Lower Expression of Redox-Linked Stress-Adaptation and Synaptic-Plasticity Genes in Major Depressive Disorder Across Seven Postmortem dlPFC Cohorts
Source: Antioxidants (Basel). 2026 Jul 22;15(7):908. doi: 10.3390/antiox15070908 (PMC13405805; doi:10.3390/antiox15070908)
Supplement: Supplementary file 1 [file antioxidants-15-00908-s001.zip › Supplementary_File_S1_reproducibility_package_7cohort_with_Hedges/validate_results.py]

#!/usr/bin/env python3
from pathlib import Path
import numpy as np
import pandas as pd

ROOT=Path(__file__).resolve().parent
R=ROOT/'results'

def close(name, got, expected, atol=1e-10, rtol=1e-8):
    if not np.isclose(got,expected,atol=atol,rtol=rtol):
        raise AssertionError(f'{name}: got {got}, expected {expected}')

primary=pd.read_csv(R/'primary_Fisher_results.csv').set_index('Gene')
assert primary.loc[['EGR1','NPTX2','VGF','BDNF','SAT1'],'Primary_support'].eq('Yes').all()
assert primary.Primary_support.eq('Yes').sum()==5
close('EGR1 Fisher FDR',primary.loc['EGR1','Fisher_BH_FDR'],0.0007010870761791007)
close('SAT1 Fisher FDR',primary.loc['SAT1','Fisher_BH_FDR'],0.033746918834352935)

st=pd.read_csv(R/'weighted_signed_Stouffer_results.csv').set_index('Gene')
assert st.loc[['NPTX2','EGR1','VGF','BDNF','SAT1'],'Support'].eq('Yes').all()
close('NPTX2 weighted Stouffer FDR',st.loc['NPTX2','BH_FDR'],7.438891256160223e-06)

gls=pd.read_csv(R/'one_stage_GLS_results.csv').set_index('Gene')
close('NPTX2 GLS beta',gls.loc['NPTX2','Diagnosis_beta'],-0.5535443842093003)
close('NPTX2 GLS FDR',gls.loc['NPTX2','BH_FDR'],1.2827696627112575e-06)
close('NPTX2 interaction p',gls.loc['NPTX2','Interaction_p'],0.8222844608019904)
close('SAT1 GLS FDR',gls.loc['SAT1','BH_FDR'],0.00098282059990502)

loc=pd.read_csv(R/'GSE213982_celltype_localization.csv').set_index('Gene')
for gene,expected in {'NPTX2':95.95743883706118,'BDNF':96.94125262987538,'VGF':95.71534256709548,'EGR1':91.45280497450022,'SAT1':75.90885816692268}.items():
    close(f'{gene} neuronal %',loc.loc[gene,'Neuronal_percent'],expected)

perm=pd.read_csv(R/'permutation_summary.csv').iloc[0]
if int(perm['Permutations'])==200000:
    assert int(perm['Permutations_at_least_observed'])==0
    close('Permutation empirical p',perm['Add_one_empirical_p'],4.9999750001249995e-06)
else:
    print('Permutation validation limited because results were generated with a non-default number of permutations.')

print('Validation passed: retained seven-cohort analyses reproduce the expected results.')

hedges=pd.read_csv(R/'random_effects_Hedges_g_results.csv').set_index('Gene')
expected={
'NPTX2':(-0.550761075716937,0.0,4.085296756704008e-06),
'EGR1':(-0.5590444439432875,1.75313154627108,5.7627739050645505e-06),
'VGF':(-0.49032890353249986,30.55602492625645,0.0012075164458073297),
'BDNF':(-0.4151131893154255,0.0,0.0002049228423003867),
'SAT1':(-0.42344611363593926,0.0,0.001958580718807953),
}
for gene,(gval,i2,fdr) in expected.items():
    close(f'{gene} pooled Hedges g',hedges.loc[gene,'Pooled_Hedges_g_REML'],gval,atol=1e-7,rtol=1e-7)
    close(f'{gene} I2',hedges.loc[gene,'I_squared_percent'],i2,atol=1e-8)
    close(f'{gene} Hedges BH-FDR',hedges.loc[gene,'BH_FDR'],fdr,atol=1e-7,rtol=1e-6)
print('Hedges g random-effects validation passed.')
