# Supplementary material for: Convergent Lower Expression of Redox-Linked Stress-Adaptation and Synaptic-Plasticity Genes in Major Depressive Disorder Across Seven Postmortem dlPFC Cohorts
Source: Antioxidants (Basel). 2026 Jul 22;15(7):908. doi: 10.3390/antiox15070908 (PMC13405805; doi:10.3390/antiox15070908)
Supplement: Supplementary file 1 [file antioxidants-15-00908-s001.zip › Supplementary_Table_S1.xlsx]

## Sheet: GSE54567
GSE54567 — cohort-level results
N controls	14	N MDD	14	Test	paired t	Scale	values used in the analysis
Gene	Included probes / features	Excluded probes / features	Mean control	Mean MDD	Difference MDD−Control	p-value	Direction
GPX4	201106_at	other platform probes were excluded; the predefined probe was used	11.9418	12.0268	0.0849961	0.0223918	↑
PRDX2	201006_at	other platform probes were excluded; the predefined probe was used	5.61059	5.67302	0.0624316	0.356069	↑
VGF	205586_x_at	other platform probes were excluded; the predefined probe was used	7.79526	7.55335	-0.241914	0.00566122	↓
ADAMTS16	238125_at	other platform probes were excluded; the predefined probe was used	5.06763	4.95164	-0.115992	0.163802	↓
NPTX2	213479_at	other platform probes were excluded; the predefined probe was used	10.5525	10.1476	-0.404875	0.0189468	↓
EGR1	201694_s_at	other platform probes were excluded; the predefined probe was used	10.49	10.2161	-0.273861	0.0505918	↓
ZNF701	236589_at	other platform probes were excluded; the predefined probe was used	4.21338	4.26969	0.0563017	0.473706	↑
MFN1	207098_s_at	other platform probes were excluded; the predefined probe was used	7.8675	7.83082	-0.0366831	0.627325	↓
SOD2	1566342_at	other platform probes were excluded; the predefined probe was used	7.86741	7.89597	0.0285614	0.929823	↑
MTOR	202288_at	other platform probes were excluded; the predefined probe was used	7.43503	7.4081	-0.0269326	0.583201	↓
PRDX3	201619_at	other platform probes were excluded; the predefined probe was used	10.4164	10.4463	0.0298253	0.710169	↑
SKA2	225686_at	other platform probes were excluded; the predefined probe was used	6.24123	6.18418	-0.0570558	0.454627	↓
SAT1	210592_s_at	other platform probes were excluded; the predefined probe was used	10.6069	10.5707	-0.0361642	0.754274	↓
BDNF	239367_at	other platform probes were excluded; the predefined probe was used	6.63061	6.41969	-0.210919	0.0067696	↓
Sample	Group	GPX4	PRDX2	VGF	ADAMTS16	NPTX2	EGR1	ZNF701	MFN1	SOD2	MTOR	PRDX3	SKA2	SAT1	BDNF	Sex
GSM1319050	Control	11.6679	5.52812	7.4446	5.06272	10.3817	10.055	4.16689	7.81258	6.82301	7.40929	10.3459	6.14391	10.4213	6.32029	Male
GSM1319051	Control	11.855	5.76996	7.97822	4.93654	10.9853	10.6405	4.29164	7.98821	7.57661	7.51543	10.1057	5.97692	10.3695	6.86504	Male
GSM1319052	Control	11.7228	5.36028	7.77661	4.76376	10.8545	10.5899	4.17262	7.4341	8.02637	7.29699	10.1366	5.96135	11.5082	6.72582	Male
GSM1319053	Control	12.1448	5.92329	7.92519	5.1223	10.6771	10.471	4.31117	7.7432	7.96057	7.32591	10.5752	6.46492	10.7313	6.52436	Male
GSM1319054	Control	11.9997	5.43258	7.79246	4.74075	10.4897	9.92513	4.47109	8.20798	7.30792	7.3174	10.6591	6.68193	10.6778	6.69702	Male
GSM1319055	Control	12.1227	5.67172	7.7596	5.14603	10.7254	10.7258	4.25941	7.98138	7.81139	7.52358	10.5463	6.30646	10.4368	6.74661	Male
GSM1319056	Control	11.8471	5.3062	7.88656	5.14774	10.5428	10.2649	4.03475	7.75084	8.25272	7.41071	10.4223	5.97943	10.6363	5.95775	Male
GSM1319057	Control	12.2156	5.78994	7.91865	4.90359	10.6551	10.3144	4.02488	8.22713	7.41709	7.50832	10.6444	6.35747	10.3235	6.90712	Male
GSM1319058	Control	11.8871	5.50965	7.89219	5.50502	10.4558	10.9802	4.28398	7.73434	8.35691	7.59835	10.4397	6.16888	10.6096	7.10026	Male
GSM1319059	Control	12.0051	5.66423	7.64321	4.80069	10.1856	10.2201	4.33205	7.90316	6.60404	7.48492	10.5283	6.52571	10.3515	6.12416	Male
GSM1319060	Control	11.8346	5.84508	7.97598	5.19953	10.1372	11.0288	4.15193	7.67825	7.71414	7.43725	10.0655	6.1685	10.4484	6.39729	Male
GSM1319061	Control	11.8832	5.39462	7.79059	5.28999	10.3168	10.8737	4.26864	7.62092	9.35394	7.45237	10.4045	6.00766	10.5938	6.68704	Male
GSM1319062	Control	11.9612	5.6584	7.93061	5.04659	10.876	10.5042	4.13353	8.09545	8.80291	7.49824	10.4816	6.03914	10.7095	6.83164	Male
GSM1319063	Control	12.0385	5.69418	7.41914	5.28158	10.4516	10.2657	4.08481	7.96746	8.13607	7.31169	10.475	6.59498	10.6785	6.94416	Male
GSM1319064	MDD	11.8773	5.49883	7.36608	5.12034	10.4751	10.3184	4.58625	7.50572	8.75727	7.27366	10.2308	5.99616	10.0534	6.29603	Male
GSM1319065	MDD	12.0264	5.59755	7.63921	4.87373	10.6608	10.3092	4.17602	7.72442	7.22451	7.32414	10.5765	6.05141	10.5635	6.89703	Male
GSM1319066	MDD	12.0047	5.72415	7.67064	4.81702	10.0385	9.89655	4.36918	7.84797	8.04102	7.4543	10.7697	6.10578	10.6798	6.49746	Male
GSM1319067	MDD	12.0953	5.76773	7.90867	5.07614	10.5879	10.527	4.06755	7.8442	6.11314	7.38794	10.4264	6.2306	11.0136	6.59049	Male
GSM1319068	MDD	12.0828	5.76852	7.88072	5.04356	11.0324	10.6649	4.07226	8.04018	8.27266	7.40006	10.8034	6.43781	11.4399	6.81897	Male
GSM1319069	MDD	12.0977	5.73305	7.37632	4.95727	10.3341	10.1932	4.11409	8.13394	8.8868	7.3066	10.7586	6.78435	10.3706	6.60637	Male
GSM1319070	MDD	12.0331	5.75567	6.90328	5.07053	8.7994	9.91163	4.56704	7.4066	7.47639	7.07459	10.3249	6.06384	10.1185	5.99403	Male
GSM1319071	MDD	12.2662	5.81184	7.52607	4.75065	10.2007	10.1128	4.50326	7.91478	6.93285	7.43035	10.2045	6.03944	10.5058	6.38927	Male
GSM1319072	MDD	11.9735	5.89259	7.74034	4.778	10.3947	11.191	4.01562	8.2718	8.56839	7.77002	10.2614	5.96803	10.4408	7.04425	Male
GSM1319073	MDD	12.0797	5.72978	7.33474	5.052	9.40772	9.59946	4.33882	7.6804	8.51884	7.40605	10.4352	6.20325	10.8283	5.69222	Male
GSM1319074	MDD	11.9131	5.48745	7.70876	5.04832	10.1041	9.99706	4.31226	7.63865	7.91998	7.36427	10.3015	6.22015	10.7063	6.05597	Male
GSM1319075	MDD	11.6833	5.52387	7.74247	4.76314	10.1503	10.0853	4.23051	7.70095	7.46851	7.30641	10.3662	6.14678	10.364	6.12268	Male
GSM1319076	MDD	12.1483	5.50944	7.4934	5.17541	10.5311	10.0479	4.28231	7.88307	7.90283	7.58643	10.6163	6.29446	10.346	6.44953	Male
GSM1319077	MDD	12.0937	5.62182	7.45613	4.79685	9.34945	10.1708	4.14042	8.03875	8.46038	7.62858	10.1721	6.03644	10.5592	6.42141	Male

## Sheet: GSE54568
GSE54568 — cohort-level results
N controls	15	N MDD	15	Test	paired t	Scale	values used in the analysis
Gene	Included probes / features	Excluded probes / features	Mean control	Mean MDD	Difference MDD−Control	p-value	Direction
GPX4	201106_at	other platform probes were excluded; the predefined probe was used	11.9762	11.9459	-0.0303882	0.652914	↓
PRDX2	201006_at	other platform probes were excluded; the predefined probe was used	5.58727	5.65037	0.0630957	0.422637	↑
VGF	205586_x_at	other platform probes were excluded; the predefined probe was used	7.72911	7.5507	-0.178412	0.0261257	↓
ADAMTS16	238125_at	other platform probes were excluded; the predefined probe was used	5.10623	4.92917	-0.177062	0.000206847	↓
NPTX2	213479_at	other platform probes were excluded; the predefined probe was used	10.3966	10.0185	-0.378061	0.0228589	↓
EGR1	201694_s_at	other platform probes were excluded; the predefined probe was used	10.2487	10.2032	-0.0454988	0.752951	↓
ZNF701	236589_at	other platform probes were excluded; the predefined probe was used	4.20552	4.23241	0.0268893	0.515762	↑
MFN1	207098_s_at	other platform probes were excluded; the predefined probe was used	7.79838	7.70655	-0.0918344	0.359526	↓
SOD2	1566342_at	other platform probes were excluded; the predefined probe was used	7.55901	8.05614	0.497134	0.0576688	↑
MTOR	202288_at	other platform probes were excluded; the predefined probe was used	7.37811	7.4421	0.0639887	0.310783	↑
PRDX3	201619_at	other platform probes were excluded; the predefined probe was used	10.5238	10.2525	-0.271318	0.0497077	↓
SKA2	225686_at	other platform probes were excluded; the predefined probe was used	6.27881	6.00793	-0.270882	0.0177004	↓
SAT1	210592_s_at	other platform probes were excluded; the predefined probe was used	10.433	10.3863	-0.0466929	0.537883	↓
BDNF	239367_at	other platform probes were excluded; the predefined probe was used	6.4855	6.36263	-0.12287	0.296431	↓
Sample	Group	GPX4	PRDX2	VGF	ADAMTS16	NPTX2	EGR1	ZNF701	MFN1	SOD2	MTOR	PRDX3	SKA2	SAT1	BDNF	Sex
GSM1319078	Control	11.8291	5.71791	7.81541	4.84827	10.2414	10.3306	4.06323	7.488	8.40443	7.4987	10.0994	6.21589	11.0548	6.2429	Female
GSM1319079	Control	12.0823	5.30661	8.08382	5.2941	10.3477	10.4145	4.1669	7.68377	8.04516	7.37306	10.55	6.14728	10.5907	6.25768	Female
GSM1319080	Control	11.758	5.38489	7.44178	5.15868	9.36184	10.1914	4.11754	7.90548	7.83941	7.1419	10.1762	6.7617	10.9385	5.63376	Female
GSM1319081	Control	11.9811	5.58503	7.64503	5.10355	10.1245	10.7034	4.18003	7.99228	7.99659	7.4699	10.7386	6.65065	10.4675	6.26309	Female
GSM1319082	Control	12.1096	5.74618	7.90764	5.08515	10.945	10.1066	4.2347	7.84974	7.95204	7.55048	10.4276	6.15891	10.1013	6.90833	Female
GSM1319083	Control	11.7016	5.46467	8.18676	5.45916	9.95352	10.0334	4.26427	7.4233	7.96033	7.24015	10.4119	6.24148	10.2366	6.17778	Female
GSM1319084	Control	12.2027	5.69355	7.58912	4.9661	10.1834	9.65029	4.43703	7.9137	6.221	7.43587	10.7037	6.43683	10.5635	6.71098	Female
GSM1319085	Control	11.8136	5.63036	7.63523	5.04452	10.6193	9.72632	4.19776	8.07353	6.84752	7.38654	10.6207	6.34279	10.3026	6.71266	Female
GSM1319086	Control	12.0427	5.46495	7.61477	4.98446	10.7169	9.34282	4.22036	8.18769	6.08551	7.37796	10.8455	6.37633	10.2892	6.80574	Female
GSM1319087	Control	11.8957	5.55756	7.68073	4.92352	10.4222	10.2315	4.25894	7.50298	7.03754	6.99325	10.4949	5.68511	10.2454	6.47713	Female
GSM1319088	Control	12.0374	5.47036	7.5913	5.0141	10.7522	10.617	4.13846	8.12797	7.86245	7.54685	10.6175	6.18024	10.3154	6.81128	Female
GSM1319089	Control	12.0551	5.64678	7.72057	5.10427	10.8906	10.6587	4.18178	7.90087	8.39833	7.30238	10.5815	6.3456	10.1859	6.52032	Female
GSM1319090	Control	12.1559	5.86897	8.11737	5.30948	10.7569	10.8181	4.08977	7.56578	7.36712	7.52008	10.5716	6.04485	10.3158	6.61011	Female
GSM1319091	Control	11.973	5.86463	7.55126	5.18431	10.198	9.92933	4.19195	7.64293	6.80393	7.33533	10.4844	6.16649	10.4551	6.3988	Female
GSM1319092	Control	12.0059	5.40664	7.3559	5.11374	10.4349	10.977	4.3401	7.71775	8.56372	7.49925	10.5339	6.42797	10.4323	6.75189	Female
GSM1319093	MDD	12.0699	5.66905	7.31358	4.81245	9.5799	9.72874	4.33995	7.92273	7.85858	7.15564	10.609	6.23107	10.5317	6.2232	Female
GSM1319094	MDD	12.0171	5.65105	7.72327	5.05068	10.2077	10.4038	4.02441	7.96289	8.56322	7.34194	9.72509	5.4929	10.2236	6.15363	Female
GSM1319095	MDD	11.5637	5.20801	7.33647	5.10381	8.81516	10.3873	4.19672	7.09878	9.47344	7.37254	10.1646	5.97431	11.0408	5.70876	Female
GSM1319096	MDD	11.9983	5.50222	7.76673	5.01684	10.1654	10.3862	4.05076	7.64444	9.09609	7.70136	10.358	6.5861	10.5355	6.39917	Female
GSM1319097	MDD	12.0008	5.91302	7.93772	5.12449	10.8061	10.8398	4.23133	7.86784	8.14402	7.53544	10.5959	6.16861	10.4607	6.6825	Female
GSM1319098	MDD	12.1021	5.80455	7.68401	5.19639	10.4466	10.0019	4.4323	7.47908	8.12072	7.50304	10.627	5.85411	10.0241	6.76492	Female
GSM1319099	MDD	11.9571	5.59844	7.46088	5.00668	9.01273	9.44589	4.36938	7.62449	7.65807	7.51956	9.91383	5.8212	10.2088	5.82182	Female
GSM1319100	MDD	11.7801	5.57323	7.18549	4.72098	9.24174	9.70466	4.39127	7.64561	7.53418	7.3575	10.3495	5.83605	10.5134	5.74944	Female
GSM1319101	MDD	12.4542	6.11955	7.55574	4.72539	10.2621	10.6451	4.35125	7.64324	8.08958	7.67674	9.35228	5.51986	10.1952	6.2553	Female
GSM1319102	MDD	12.0237	5.78351	7.58957	4.73312	10.4545	10.3889	4.16984	7.902	8.26169	7.54431	10.3878	6.01338	10.3438	6.82453	Female
GSM1319103	MDD	12.1305	5.73042	7.24513	4.9171	10.501	10.8452	4.23009	7.87077	9.04257	7.48012	10.2638	6.23305	10.2831	6.61425	Female
GSM1319104	MDD	11.6326	5.56157	7.49847	4.84983	10.4376	10.2079	4.29468	7.5644	7.214	7.15055	10.3456	6.09902	10.5186	6.31515	Female
GSM1319105	MDD	12.0014	5.42307	7.74314	4.91697	10.8543	10.0687	3.99867	7.88323	7.25802	7.24104	10.5421	6.47265	10.5734	7.08024	Female
GSM1319106	MDD	11.5315	5.50973	7.31528	4.8321	8.81704	9.80086	4.35199	7.55361	6.63598	7.35905	10.0693	5.83181	9.99893	6.25803	Female
GSM1319107	MDD	11.9248	5.70811	7.90505	4.93066	10.6757	10.1936	4.05352	7.93513	7.89195	7.69271	10.4838	5.98479	10.3428	6.58846	Female

## Sheet: GSE102556
GSE102556 — cohort-level results
N controls	22	N MDD	26	Test	Welch t	Scale	values used in the analysis
Gene	Included probes / features	Excluded probes / features	Mean control	Mean MDD	Difference MDD−Control	p-value	Direction
GPX4	ENSG00000167468	not applicable — RNA-seq, gene-level analysis	5.17232	5.31188	0.139563	0.010082	↑
PRDX2	ENSG00000167815	not applicable — RNA-seq, gene-level analysis	5.37383	5.46887	0.0950439	0.0565263	↑
VGF	ENSG00000128564	not applicable — RNA-seq, gene-level analysis	2.76576	2.73725	-0.0285086	0.784582	↓
ADAMTS16	ENSG00000145536	not applicable — RNA-seq, gene-level analysis	0.857876	0.829111	-0.0287648	0.534104	↓
NPTX2	ENSG00000106236	not applicable — RNA-seq, gene-level analysis	3.5641	3.44052	-0.123581	0.411241	↓
EGR1	ENSG00000120738	not applicable — RNA-seq, gene-level analysis	3.04029	2.69988	-0.34041	0.0677309	↓
ZNF701	ENSG00000167562	not applicable — RNA-seq, gene-level analysis	1.2227	1.25009	0.0273918	0.523071	↑
MFN1	ENSG00000171109	not applicable — RNA-seq, gene-level analysis	3.93353	3.83318	-0.100341	0.0357439	↓
SOD2	ENSG00000112096	not applicable — RNA-seq, gene-level analysis	4.23059	4.31837	0.0877776	0.0395007	↑
MTOR	ENSG00000198793	not applicable — RNA-seq, gene-level analysis	3.7577	3.73307	-0.0246292	0.279854	↓
PRDX3	ENSG00000165672	not applicable — RNA-seq, gene-level analysis	4.46903	4.53932	0.0702909	0.249215	↑
SKA2	ENSG00000182628	not applicable — RNA-seq, gene-level analysis	3.95616	3.95476	-0.00140622	0.975142	↓
SAT1	ENSG00000130066	not applicable — RNA-seq, gene-level analysis	5.46785	5.33286	-0.134988	0.114688	↓
BDNF	ENSG00000176697	not applicable — RNA-seq, gene-level analysis	1.88731	1.79015	-0.0971647	0.406454	↓
Sample	Group	GPX4	PRDX2	VGF	ADAMTS16	NPTX2	EGR1	ZNF701	MFN1	SOD2	MTOR	PRDX3	SKA2	SAT1	BDNF	Sex
14.BA8_9	Control	5.10301	5.33416	2.55631	0.655718	3.63561	2.80385	1.11451	3.91142	4.33151	3.6331	4.50728	4.14219	5.5439	2.11613	Male
17.BA8_9	Control	5.00565	5.22269	2.93674	0.808756	3.55672	3.32667	1.10423	4.12046	4.20916	3.80696	4.57343	3.85201	5.75894	1.9594	Male
20.BA8_9	Control	5.26327	5.21337	2.70599	0.676213	3.43531	3.01457	1.3751	4.07652	4.13838	3.73538	4.44125	4.12069	5.57595	1.85045	Male
23.BA8_9	Control	5.55283	5.60367	2.219	0.640861	3.85258	2.83414	1.14435	3.81733	4.32327	3.8203	4.54291	3.78075	5.27063	2.22517	Male
28.BA8_9	Control	5.01646	5.41434	2.47006	0.678656	3.75961	2.9426	1.26231	3.88486	4.29606	3.75353	4.67781	4.14359	5.5659	2.15557	Male
32.BA8_9	Control	5.05985	5.00945	3.13362	0.985257	3.30398	3.37058	1.13636	3.76394	4.15511	3.84328	4.21486	3.72083	5.36558	1.67245	Male
40.BA8_9	MDD	5.26647	5.40662	3.03392	0.890323	4.12001	2.55316	1.04442	4.00096	4.3628	3.81326	4.6411	3.91618	5.34558	2.3119	Male
43.BA8_9	Control	5.02664	5.24076	2.26117	0.679385	4.32669	2.87709	1.09307	4.08488	4.26863	3.65717	4.67961	3.94695	5.55433	2.39389	Male
45.BA8_9	Control	5.23801	5.34043	3.27541	0.985472	3.82622	2.52156	1.28972	4.07453	4.29614	3.73029	4.5276	3.71074	5.15313	2.37189	Male
51.BA8_9	MDD	5.41921	5.59211	2.44544	0.488984	3.59669	2.33857	1.05041	3.77752	4.51962	3.66766	4.00303	4.0093	5.12453	1.99452	Male
56.BA8_9	MDD	5.00123	4.99534	3.14921	1.01262	3.04314	4.07667	1.13729	3.92537	4.05634	3.71933	4.1312	3.6057	4.96416	1.79452	Male
57.BA8_9	Control	5.22048	5.38792	2.67346	0.890741	3.53378	2.95196	1.28298	3.88727	4.33097	3.65568	4.71752	4.11368	5.43542	1.85346	Male
61.BA8_9	MDD	5.25664	5.35834	2.30566	1.15274	3.19646	2.40209	1.35159	4.08352	4.19116	3.65883	4.42583	3.99501	5.50376	1.52494	Male
63.BA8_9	MDD	5.53655	5.60719	3.03463	0.744398	4.34813	3.31787	1.33463	3.80026	4.33139	3.84863	4.66532	3.7762	5.33796	2.4733	Female
67.BA8_9	MDD	4.93917	5.20035	2.48889	0.934988	3.39992	2.89564	1.3569	4.04932	4.27607	3.62867	4.61554	4.10084	6.21367	1.58173	Male
68.BA8_9	MDD	5.31029	5.5587	2.62985	1.10127	2.57334	2.38745	1.34753	3.70757	4.21413	3.85242	4.19085	3.86118	5.07306	1.43107	Male
69.BA8_9	MDD	5.32936	5.47958	2.69002	0.866222	3.57891	1.6525	1.08597	3.92725	4.40461	3.62759	4.76291	3.90569	5.13053	1.59837	Female
72.BA8_9	MDD	5.41747	5.64903	3.10457	0.787238	3.28965	2.5394	1.17709	3.63952	4.42043	3.65995	4.63433	3.96421	5.20756	2.05559	Female
74.BA8_9	Control	5.37394	5.46268	2.52679	1.07391	3.47143	2.93368	1.17519	3.93999	4.30023	3.79607	4.4532	3.82273	5.07035	1.59724	Female
84.BA8_9	MDD	5.56854	5.48336	3.0164	0.724205	3.78748	2.62754	1.1471	3.55168	4.33255	3.71589	4.47608	3.92472	5.31033	1.73154	Male
93.BA8_9	MDD	5.29954	5.36302	2.26134	0.864345	2.9823	2.32256	1.4245	4.03696	4.18706	3.67328	4.53927	4.18924	5.60339	1.40304	Male
105.BA8_9	MDD	5.2146	5.48477	2.67671	0.828128	3.19013	2.79989	1.22789	3.64583	4.2271	3.75864	4.55905	4.26452	5.7558	1.58115	Male
111.BA8_9	MDD	5.28962	5.58734	3.06403	0.859205	4.14893	3.05812	1.27276	3.92129	4.31845	3.83474	4.50751	3.79024	5.0781	2.22608	Female
113.BA8_9	MDD	5.13482	5.48992	2.3628	0.754393	3.19363	2.98383	1.44941	3.86443	4.30852	3.7613	4.54061	4.04295	5.21697	1.67872	Male
114.BA8_9	MDD	5.52587	5.49825	3.33777	0.973391	3.88877	3.28917	1.2756	3.76454	4.25019	3.88897	4.69552	3.80059	5.42912	1.83368	Female
117.BA8_9	MDD	5.52186	5.55847	2.93159	0.864607	3.83155	2.09878	1.19413	3.70754	4.27352	3.75029	4.7084	3.97767	5.17826	1.9835	Female
120.BA8_9	MDD	5.22453	5.49038	2.57548	0.737095	3.2366	2.32987	1.18211	3.84035	4.37278	3.7231	4.70009	4.00956	5.26353	1.57591	Male
124.BA8_9	MDD	5.38264	5.34891	2.59471	0.875899	3.15674	2.57408	1.28009	3.79118	4.27277	3.66332	4.53336	4.04516	5.29216	1.75018	Male
128.BA8_9	Control	5.36032	5.5103	2.77213	1.02965	3.48335	2.42524	1.55957	3.89501	4.25775	3.66056	4.61621	4.19597	5.91427	1.40199	Male
129.BA8_9	MDD	5.53703	5.52919	3.13182	0.90097	3.74772	3.46501	1.40236	3.61313	4.22425	3.788	4.39192	3.82533	5.32678	2.01245	Female
150.BA8_9	Control	4.95879	5.20785	3.00938	0.870414	3.28125	3.97752	1.14626	4.1033	4.17852	3.79873	4.22981	3.88604	5.30443	1.81622	Male
153.BA8_9	MDD	5.48403	5.56919	2.6327	0.659275	3.48145	2.51675	1.14052	3.87839	4.40372	3.72101	4.6954	4.02975	5.24317	1.97446	Female
162.BA8_9	Control	4.8615	5.25542	2.4703	1.04606	1.9086	2.36741	1.23431	4.21528	4.09253	3.74077	4.03452	3.89561	5.33301	1.06118	Female
183.BA8_9	MDD	5.36075	5.51566	2.93176	0.766314	3.54515	2.64413	1.3021	3.94097	4.51061	3.69059	4.70612	4.17474	5.39835	2.07082	Male
189.BA8_9	Control	4.92437	5.06017	3.27886	0.817612	2.62725	3.06929	1.52109	3.73457	3.67409	3.79523	3.88705	4.27585	6.08668	0.760908	Female
198.BA8_9	MDD	5.45312	5.66695	2.71547	0.801373	3.49937	2.39509	1.29485	3.91371	4.341	3.76721	4.63339	3.89911	4.80253	1.90603	Female
199.BA8_9	Control	5.29984	5.58829	2.73139	0.842513	4.32787	2.55401	1.26	4.05045	4.27394	3.8666	4.65553	3.91975	5.38259	2.54007	Male
201.BA8_9	Control	5.19541	5.49401	3.22739	0.73571	3.89111	5.39922	0.961402	3.72106	4.20866	3.91761	4.38438	3.71022	5.77782	2.56652	Female
205.BA8_9	MDD	5.09152	5.46743	1.47889	0.902277	2.31252	1.82085	1.10245	3.63254	4.55206	3.73832	4.54898	3.85274	5.42878	1.0166	Female
212.BA8_9	Control	5.04301	5.56834	2.93497	1.03303	4.17994	3.46928	0.996469	3.69697	4.27277	3.80826	4.24912	3.92726	5.16851	1.99344	Female
222.BA8_9	MDD	5.2212	5.47985	3.06559	0.811115	3.90313	3.18755	1.39455	3.97793	4.38206	3.61344	4.73527	4.04223	5.60748	1.94781	Female
235.BA8_9	MDD	5.02753	5.28774	2.91338	0.654925	3.34848	2.97799	1.18771	3.84896	4.28632	3.71984	4.42293	3.77825	5.32028	1.39495	Female
236.BA8_9	Control	5.47722	5.63291	2.97043	0.566618	3.79429	2.42333	1.20445	3.5748	4.43989	3.62029	4.69638	3.99206	5.35202	1.84285	Female
238.BA8_9	Control	5.12736	5.15737	3.03877	1.12845	3.35389	3.58646	1.54252	4.12434	3.96989	3.78109	4.4596	4.0243	6.02895	1.79771	Female
242.BA8_9	Control	5.29321	5.56622	2.20667	0.920642	3.29757	1.96168	1.34903	4.00397	4.35943	3.82603	4.62599	3.8905	5.25903	1.43082	Female
246.BA8_9	MDD	5.29524	5.52296	2.5959	0.600588	3.05331	2.9424	1.33833	3.82204	4.25809	3.77559	4.55834	4.04252	5.49853	1.69102	Female
247.BA8_9	Control	5.0791	5.39649	2.62452	0.74854	3.32516	2.79618	1.0555	4.05397	4.40858	3.68366	4.60041	3.94187	5.46065	1.81589	Male
249.BA8_9	Control	5.31064	5.55737	2.82335	1.05906	4.23805	3.28011	1.0909	3.80263	4.28751	3.73882	4.54418	4.02197	4.93055	2.29768	Female

## Sheet: GSE101521
GSE101521 — cohort-level results
N controls	29	N MDD	30	Test	Welch t	Scale	values used in the analysis
Gene	Included probes / features	Excluded probes / features	Mean control	Mean MDD	Difference MDD−Control	p-value	Direction
GPX4	ENSG00000167468	not applicable — RNA-seq, gene-level analysis	9.86163	9.8059	-0.0557372	0.556417	↓
PRDX2	ENSG00000167815	not applicable — RNA-seq, gene-level analysis	9.80566	9.75638	-0.0492797	0.576004	↓
VGF	ENSG00000128564	not applicable — RNA-seq, gene-level analysis	9.19237	9.1667	-0.0256652	0.932035	↓
ADAMTS16	ENSG00000145536	not applicable — RNA-seq, gene-level analysis	5.90963	5.84239	-0.0672414	0.613932	↓
NPTX2	ENSG00000106236	not applicable — RNA-seq, gene-level analysis	9.18979	8.73557	-0.454219	0.0652564	↓
EGR1	ENSG00000120738	not applicable — RNA-seq, gene-level analysis	8.51338	7.87598	-0.637396	0.0162126	↓
ZNF701	ENSG00000167562	not applicable — RNA-seq, gene-level analysis	6.1509	6.17782	0.0269197	0.792427	↑
MFN1	ENSG00000171109	not applicable — RNA-seq, gene-level analysis	9.62742	9.60011	-0.0273107	0.47025	↓
SOD2	ENSG00000112096	not applicable — RNA-seq, gene-level analysis	11.669	11.5592	-0.109804	0.279623	↓
MTOR	ENSG00000198793	not applicable — RNA-seq, gene-level analysis	10.7534	10.7088	-0.0446412	0.385492	↓
PRDX3	ENSG00000165672	not applicable — RNA-seq, gene-level analysis	9.56273	9.53066	-0.0320691	0.745213	↓
SKA2	ENSG00000182628	not applicable — RNA-seq, gene-level analysis	8.21919	8.28279	0.0635909	0.342076	↑
SAT1	ENSG00000130066	not applicable — RNA-seq, gene-level analysis	10.0021	9.56417	-0.437982	0.00185816	↓
BDNF	ENSG00000176697	not applicable — RNA-seq, gene-level analysis	7.33039	7.05309	-0.277304	0.175584	↓
Sample	Group	GPX4	PRDX2	VGF	ADAMTS16	NPTX2	EGR1	ZNF701	MFN1	SOD2	MTOR	PRDX3	SKA2	SAT1	BDNF	Sex
V1	Control	10.0878	10.0578	8.84856	5.81397	10.1909	8.87634	6.50155	9.6084	11.7314	10.993	9.88851	7.95081	9.97025	8.05979	Male
V2	Control	9.83488	9.88525	9.15184	5.83689	9.90229	8.83843	6.01449	9.74542	11.6765	10.8152	9.69418	7.71876	10.0674	7.97637	Female
V3	Control	10.1317	10.0197	9.06758	6.38509	9.27694	7.27827	6.00336	9.67862	11.721	10.7467	9.90564	8.35613	9.83834	7.42821	Male
V4	Control	10.1709	9.89839	9.06486	6.13127	10.4215	8.3512	6.18269	9.84487	11.5305	10.982	10.0704	8.38452	10.4246	8.30167	Male
V5	Control	9.86804	9.87249	8.66395	6.16605	9.30817	7.81366	6.25062	9.83646	11.5882	10.8905	9.84329	8.27723	9.92919	7.56113	Male
V6	Control	9.8061	9.79052	9.312	6.3278	9.71413	10.748	6.67187	9.66798	11.7004	10.8954	9.44233	7.91518	11.3507	8.68669	Male
V7	Control	9.86404	9.71153	8.48241	5.78672	9.04687	7.61918	6.01417	9.91306	11.7254	10.7302	9.8506	8.37385	9.75547	7.38838	Male
V8	Control	9.25903	9.24434	9.13485	6.0575	8.65951	10.6167	6.56941	9.19936	11.7222	10.5525	8.88726	7.95616	11.0321	6.13233	Male
V9	Control	9.4121	9.70017	8.92828	6.01106	9.73744	9.67584	6.30387	9.69492	11.2685	10.7913	9.36789	8.05449	10.0389	7.52055	Female
V10	MDD	8.66954	8.4527	2.38105	3.76845	5.5638	4.92904	7.38597	9.65653	10.5008	10.0291	9.45497	8.81146	10.3226	5.02542	Female
V11	Control	9.8941	10.0888	9.05576	5.42408	9.81422	8.90266	5.88857	9.72569	11.6739	10.863	9.82167	8.19089	9.87275	8.12017	Male
V12	Control	10.0761	9.95239	9.05357	5.76113	10.1655	9.28549	6.00208	9.80437	11.5064	10.8099	9.81389	8.26948	10.0735	8.13428	Male
V13	Control	9.99475	9.83106	8.85462	6.01403	9.15112	7.70334	5.89568	9.68035	11.6038	10.81	9.68259	8.21054	9.77559	6.83609	Male
V14	Control	10.1756	9.88131	9.89857	6.24634	10.4342	10.2528	5.38762	9.61928	11.7924	10.6615	9.72368	8.09499	11.6417	8.44435	Male
V15	MDD	9.90795	9.57696	9.17824	5.51609	9.30616	9.38555	6.83037	9.61698	11.3964	10.7601	9.46079	8.20282	10.2762	7.17232	Male
V16	MDD	10.0049	9.99459	8.55665	6.70421	9.5864	8.37818	5.94259	9.82244	11.4861	10.9557	9.74913	8.03226	9.74388	7.96157	Male
V17	Control	10.1429	10.1965	8.60705	5.4511	9.95403	8.136	6.37486	9.87763	11.8295	10.9741	10.1094	8.16447	9.58297	7.57143	Male
V18	MDD	9.84256	10.0159	9.60773	5.40512	10.0014	8.49016	5.89757	9.70033	11.7945	11.1329	9.76464	8.23345	9.11921	8.43374	Male
V19	MDD	9.45406	9.72027	9.42021	6.36353	8.51133	8.4736	6.30224	9.71293	11.2503	10.6573	9.20894	7.76	9.37069	6.82228	Female
V20	MDD	10.1105	9.90138	9.79223	5.89911	9.7344	7.76807	5.74322	9.40823	11.5423	10.8389	9.27509	8.39734	9.80017	7.7518	Male
V21	MDD	9.87521	9.97233	9.66837	6.46588	8.96178	8.14365	5.85982	9.49735	11.3056	10.8726	9.06627	8.16173	9.79831	7.4131	Female
V22	MDD	9.8438	9.56372	8.93439	6.02142	8.68884	7.46481	6.3429	9.68709	11.2336	10.6559	9.07114	8.36147	9.46787	7.42755	Female
V23	MDD	9.69603	9.86191	8.51382	5.51529	9.1573	8.47403	6.55132	9.87978	11.3648	10.8739	9.81226	8.01024	9.67571	7.83288	Male
V24	MDD	8.96235	9.29509	6.38662	6.41728	5.82557	7.46859	6.7419	9.79862	11.2514	10.3917	8.98299	8.14544	9.67403	6.18757	Male
V25	Control	9.80277	9.74657	8.64478	6.12851	8.6987	7.26156	5.91947	9.4363	12.5481	10.6069	8.87411	7.99886	9.63904	6.70156	Male
V26	MDD	10.3566	10.0034	9.54569	6.38896	9.20385	8.94629	6.22362	9.41035	11.4975	10.9207	9.37381	8.26865	9.39585	7.44749	Male
V27	Control	10.2979	9.91367	9.77972	6.05669	8.98175	7.93925	6.16095	9.3699	11.236	10.6796	9.04929	8.21313	9.35741	7.49088	Male
V28	MDD	8.9484	9.51661	9.4953	6.31124	7.70253	8.22689	6.45947	9.72505	11.0861	10.4306	8.62249	7.81001	9.26535	6.81643	Female
V29	Control	9.86792	9.75563	8.99224	6.04681	8.80745	8.88956	6.16875	9.55591	11.438	10.8913	9.21028	8.24889	9.60174	7.8231	Male
V30	Control	9.48857	10.0753	9.93816	6.23405	8.05248	8.93697	6.33463	9.5836	11.2809	10.6541	9.16806	7.91846	9.45917	6.36665	Male
V31	MDD	9.76188	9.54219	8.39568	5.97835	7.88739	7.80973	6.51594	9.56461	11.4823	10.6748	9.27954	7.94408	9.10311	6.40847	Male
V32	Control	10.185	10.0355	9.63605	6.16679	9.98111	8.19475	6.14183	9.45035	11.4273	10.9138	9.61012	7.89959	9.49906	7.85037	Male
V33	Control	9.33858	9.21655	7.77606	6.77668	7.75807	10.2501	6.71585	9.44173	13.0461	10.4398	9.01923	8.49719	11.4236	6.28459	Male
V34	Control	9.63645	9.41979	8.75805	5.70027	8.91869	7.67931	6.33075	9.77872	11.4557	10.5673	9.53218	8.11357	9.52926	7.41346	Female
V35	MDD	9.83453	9.79393	9.56012	4.67619	9.92161	8.69892	6.26684	9.56889	11.6969	10.7787	9.91703	8.29917	9.53645	7.82955	Male
V36	MDD	10.2724	10.1009	9.96356	5.44756	8.8578	8.00042	6.10363	9.42904	12.0744	10.7279	9.89484	8.55604	9.36217	7.14835	Male
V37	MDD	10.0185	9.99575	9.91715	5.81307	8.5407	7.28391	5.60415	9.40229	11.7911	10.8796	9.72194	8.4498	9.17524	7.13627	Male
V38	MDD	10.0174	9.88131	10.0126	5.5218	9.50222	8.0014	6.12284	9.59373	11.7431	10.827	9.84718	8.32124	9.84585	7.95777	Male
V39	Control	9.74441	9.4506	8.02919	4.48472	6.65557	7.47616	6.75415	9.54313	10.9595	10.4847	9.7464	9.03625	10.6875	5.24171	Male
V40	MDD	10.3337	10.2772	10.4911	5.87003	9.33231	8.22195	5.7841	9.51677	11.9309	10.8679	9.78814	8.1889	8.98454	7.15443	Male
V41	MDD	10.1222	10.0082	9.95433	5.27558	9.6229	7.74549	5.9922	9.51331	11.8821	10.8672	9.9408	8.42702	9.75715	7.51782	Male
V42	Control	9.74925	9.78256	10.018	5.8438	9.22537	8.98903	5.33719	9.4824	11.6718	10.7773	9.52994	8.26269	9.98761	7.00622	Female
V43	Control	10.1905	9.95097	9.80066	5.88573	8.80228	7.09634	5.55833	9.54894	11.8642	10.7248	9.69355	8.55814	9.72621	7.04204	Male
V44	Control	9.60924	9.47205	9.56366	5.27751	8.70739	8.36167	6.1117	9.66067	11.4302	10.6574	9.18482	8.01548	9.29275	6.58711	Male
V45	MDD	10.1515	9.97204	8.82355	5.60136	8.02677	6.79776	5.96187	9.55616	11.9779	10.7456	9.83399	8.38599	9.60166	6.0395	Male
V46	Control	9.91518	9.86196	9.84034	6.23471	9.17667	7.99986	5.90709	9.5728	11.7314	10.8199	9.58653	8.04034	9.72337	7.52241	Male
V47	MDD	9.1958	8.84698	9.34554	6.28481	7.96903	9.77419	6.81958	9.78376	10.6043	10.127	8.60055	8.3085	9.69724	6.1958	Male
V48	MDD	9.65295	9.83061	9.78403	5.87917	8.56845	7.91762	5.96027	9.66358	11.7642	10.6016	9.48325	8.29514	9.51715	6.53749	Female
V49	MDD	9.29947	9.07107	8.02349	5.86077	8.1627	6.24194	6.11966	9.5483	11.4676	10.3833	9.1356	8.09013	9.68085	5.37218	Female
V50	MDD	9.6266	9.78922	9.55135	6.28268	8.93683	8.29302	5.23572	9.56805	11.6156	10.651	9.6456	8.31692	9.70417	7.3056	Male
V51	MDD	10.0674	10.0118	9.84786	6.28617	8.94584	7.11353	6.31052	9.56883	11.8488	10.7586	9.86543	8.28151	9.50697	7.44028	Male
V52	Control	9.62036	9.66218	10.2799	5.50358	8.87871	8.71948	6.64882	9.5329	11.4175	10.5836	9.43578	8.54792	9.76491	7.30574	Female
V53	MDD	10.021	9.72393	9.89704	5.61804	9.41114	7.45643	6.2279	9.54965	11.7442	10.697	9.74055	8.3847	9.41867	7.4343	Female
V54	MDD	9.55206	9.52834	9.9354	6.13665	8.60966	7.90493	6.0725	9.58117	11.5353	10.6715	9.37057	8.47967	9.84389	6.45447	Female
V55	MDD	10.2972	10.2216	9.80513	5.90938	9.05084	6.88953	5.89388	9.55213	12.1179	10.8786	10.1195	8.53043	9.42171	6.73279	Female
V56	MDD	10.1562	10.2204	9.85999	6.29566	8.91601	7.72517	6.23981	9.59207	11.8395	10.8159	9.78685	8.47077	9.04545	6.73601	Male
V57	MDD	10.1244	10.0012	10.3528	5.75774	9.5615	8.25474	5.82214	9.53533	11.949	10.7917	10.106	8.55869	9.81297	7.89933	Female
V58	Control	10.0429	10.0417	9.81852	5.90311	9.24762	7.02351	6.08209	9.67865	12.0228	10.7568	10.0797	8.72301	9.62671	6.92268	Male
V59	Control	9.78036	9.84906	9.57934	5.72322	8.83519	7.97271	6.14362	9.66282	11.8002	10.7773	9.49788	8.36561	9.39057	6.86136	Female

## Sheet: GSE53987
GSE53987 — cohort-level results
N controls	19	N MDD	17	Test	Welch t	Scale	values used in the analysis
Gene	Included probes / features	Excluded probes / features	Mean control	Mean MDD	Difference MDD−Control	p-value	Direction
GPX4	Mitochondrial/redox/metabolic; 201106_at; 11.52341003383859	other probes were not included in the extraction	11.5463	11.5574	0.0111451	0.808194	↑
PRDX2	Mitochondrial/redox/metabolic; 201006_at; 5.6806056662025926	other probes were not included in the extraction	5.5531	5.59791	0.0448065	0.312461	↑
VGF	Synaptic/neurotrophic/activity-dependent; 205586_x_at; 7.386724740799167	other probes were not included in the extraction	7.15381	7.04209	-0.111722	0.134176	↓
ADAMTS16	Remodeling/regulatory; 238125_at; 4.045268215138534	other probes were not included in the extraction	4.27511	4.27752	0.0024132	0.969816	↑
NPTX2	Synaptic/neurotrophic/activity-dependent; 213479_at; 9.310612781659529	other probes were not included in the extraction	9.60116	9.29212	-0.30904	0.0279704	↓
EGR1	Synaptic/neurotrophic/activity-dependent; 201694_s_at; 10.495845035889689	other probes were not included in the extraction	10.6766	10.3915	-0.285055	0.0501832	↓
ZNF701	Remodeling/regulatory; 236589_at; 3.20006486151431	other probes were not included in the extraction	3.2517	3.30516	0.0534662	0.200236	↑
MFN1	Mitochondrial/redox/metabolic; 207098_s_at; 7.155728997248767	other probes were not included in the extraction	7.15594	7.17532	0.0193827	0.750405	↑
SOD2	Mitochondrial/redox/metabolic; 1566342_at; 8.549361132924341	other probes were not included in the extraction	8.32051	8.45182	0.131308	0.263585	↑
MTOR	Mitochondrial/redox/metabolic; 202288_at; 6.551823595721256	other probes were not included in the extraction	6.78421	6.83211	0.0478976	0.296587	↑
PRDX3	Mitochondrial/redox/metabolic; 201619_at; 10.210257346573137	other probes were not included in the extraction	10.2919	10.3402	0.048294	0.149422	↑
SKA2	Suicide-related molecular pathways; 225686_at; 5.56346323668308	other probes were not included in the extraction	5.74125	5.60091	-0.140341	0.0339187	↓
SAT1	Stress/polyamine metabolism; 210592_s_at; 10.105829956793455	other probes were not included in the extraction	10.2435	10.1616	-0.0818621	0.151767	↓
BDNF	Synaptic/neurotrophic/activity-dependent; 239367_at; 6.204766750654613	other probes were not included in the extraction	6.30293	6.16051	-0.142422	0.132086	↓
Sample	Group	GPX4	PRDX2	VGF	ADAMTS16	NPTX2	EGR1	ZNF701	MFN1	SOD2	MTOR	PRDX3	SKA2	SAT1	BDNF	Sex
GSM1304947	Control	11.5234	5.68061	7.38672	4.04527	9.31061	10.4958	3.20006	7.15573	8.54936	6.55182	10.2103	5.56346	10.1058	6.20477	Male
GSM1304948	Control	11.6026	5.5659	7.37886	4.31615	9.86861	10.795	2.87774	7.32841	7.82928	6.92671	10.3792	5.68902	10.3376	6.32894	Male
GSM1304949	Control	11.5744	5.66107	7.40897	4.6011	9.7615	10.3602	3.20633	6.98311	8.10502	6.61221	10.2401	5.74551	10.2397	6.18725	Female
GSM1304950	Control	11.5562	5.4957	7.25692	4.38681	9.43698	10.9123	3.32912	7.15127	7.78391	6.83188	10.3248	5.77558	9.9928	6.2386	Male
GSM1304951	Control	11.5863	5.48575	7.28438	4.22651	9.78465	10.9844	3.10434	6.86851	8.68933	6.85337	10.3731	5.93758	10.4361	6.25361	Male
GSM1304952	Control	11.1661	5.37504	7.09434	4.07211	9.55681	10.0991	3.3505	6.86344	8.32067	6.92386	10.0543	5.68454	10.3372	5.76315	Male
GSM1304953	Control	11.5173	5.48768	7.20006	4.15218	9.38927	10.7105	3.37016	7.50168	8.63546	6.73403	10.1865	5.95606	10.218	6.22959	Female
GSM1304954	Control	11.7154	5.70598	6.89263	3.91552	9.30954	10.5924	3.31034	7.28642	7.87971	6.84624	10.2373	5.55949	10.3447	6.05875	Male
GSM1304955	Control	11.4457	5.58586	7.1915	4.47249	9.39551	11.1581	3.34767	6.98641	8.25276	6.78424	10.3385	5.5345	10.2797	6.29737	Male
GSM1304937	Control	11.5704	5.57016	6.78803	4.42291	9.31395	10.7676	3.40054	7.0167	8.46618	6.57667	10.2664	5.76686	10.2773	6.48543	Male
GSM1304938	Control	11.801	5.68622	6.91169	4.56682	9.59531	10.0759	3.21723	7.25673	8.72301	6.77466	10.4259	5.93074	10.3592	6.4266	Female
GSM1304939	Control	11.656	5.61794	7.3328	4.24489	9.96382	11.0387	3.2555	7.10161	7.42509	6.64775	10.2249	5.82426	10.0926	6.53278	Female
GSM1304940	Control	11.4536	5.35262	6.84474	4.23726	9.31266	10.3794	3.16672	7.37426	8.86214	6.72778	10.3397	5.7703	10.4473	6.22188	Female
GSM1304941	Control	11.5987	5.50494	7.15198	4.21956	9.62595	11.1926	3.22342	7.25824	8.52254	6.91409	10.3202	5.64818	10.3656	6.46842	Male
GSM1304942	Control	11.5463	5.46107	7.24774	4.21645	10.4978	11.0035	3.38543	7.2571	8.41958	6.79429	10.416	5.95907	10.0095	7.02303	Male
GSM1304943	Control	11.4516	5.58256	7.12112	4.01436	9.59498	10.2155	3.38543	7.06286	8.44853	6.85	10.1975	5.40497	10.0837	6.29039	Female
GSM1304944	Control	11.3194	5.57622	7.06727	4.25096	8.87033	10.7933	3.10769	7.03793	8.34647	6.83226	10.3432	5.88777	10.2352	6.07959	Female
GSM1304945	Control	11.7187	5.46858	7.2078	4.41752	10.0659	10.7189	3.26604	7.36115	8.50851	6.8125	10.421	5.84775	10.129	6.41481	Female
GSM1304946	Control	11.5762	5.64501	7.15482	4.44824	9.76789	10.5615	3.27798	7.11124	8.3222	6.90569	10.2471	5.59813	10.3354	6.25077	Female
GSM1304965	MDD	11.5674	5.55735	7.19446	4.1811	9.84461	10.1513	3.43829	7.36265	8.14149	7.04056	10.356	5.40973	10.1448	6.38007	Male
GSM1304966	MDD	11.4597	5.83845	6.74241	4.44824	9.08156	10.8113	3.15543	6.6453	8.66927	6.85947	10.388	5.54473	10.3211	6.20046	Female
GSM1304967	MDD	11.5115	5.58556	7.00809	4.33414	9.58348	11.1209	3.39094	7.13381	8.13052	6.8802	10.3021	5.73308	10.1032	6.51791	Male
GSM1304968	MDD	11.5843	5.62907	7.20418	4.48478	9.5352	9.80147	3.2765	7.0797	8.36514	6.57183	10.2148	5.62965	9.91698	5.80245	Male
GSM1304969	MDD	11.5722	5.7761	7.30679	4.61824	9.70827	10.207	3.18587	7.39583	8.82375	6.82579	10.5886	5.6792	10.2177	6.31107	Male
GSM1304970	MDD	11.6613	5.60229	7.14466	4.38819	9.60975	11.0677	3.2854	7.23926	8.38319	6.79986	10.3206	5.43463	9.96978	6.79364	Female
GSM1304971	MDD	11.4066	5.5601	7.17263	4.47184	9.09194	10.3893	3.47379	7.14415	8.38776	6.78398	10.2905	5.17951	10.2171	6.12433	Male
GSM1304972	MDD	11.7748	5.88509	6.70846	3.90881	8.94872	10.4421	3.17632	7.39094	8.55217	6.8089	10.3288	5.99932	10.106	5.94883	Male
GSM1304956	MDD	11.6043	5.47119	7.26772	4.44559	8.99602	9.54961	3.34483	6.97613	8.59339	6.77689	10.3651	5.77795	10.579	5.54905	Male
GSM1304957	MDD	11.5472	5.50526	7.13924	4.15218	9.54905	10.2578	3.22959	7.1416	8.45947	6.64515	10.4427	5.54381	9.93792	6.45763	Female
GSM1304958	MDD	11.7223	5.54689	7.17393	4.24108	9.74266	10.7326	3.38267	7.20877	8.42555	6.80271	10.3178	5.70957	10.0452	5.94626	Female
GSM1304959	MDD	11.482	5.40531	6.52685	4.30524	8.44865	9.63554	3.14568	7.28799	8.37208	7.16912	10.2686	5.6372	10.0139	6.10811	Female
GSM1304960	MDD	11.5698	5.55121	6.91109	4.17073	8.71768	10.4946	3.22959	7.17702	8.54261	6.66917	10.3114	5.81378	10.156	6.02967	Male
GSM1304961	MDD	11.5276	5.63575	7.15157	4.23649	9.65744	10.9496	3.36177	7.24992	8.96064	6.80232	10.4984	5.39609	10.4679	6.37313	Male
GSM1304962	MDD	11.5825	5.54319	6.63909	4.2891	8.63557	9.92123	3.38405	7.31678	7.66654	6.92351	10.3028	5.38336	10.3654	6.10455	Female
GSM1304963	MDD	11.2094	5.29866	7.17931	4.08236	9.13904	10.481	3.52231	6.98721	9.00189	6.73917	10.1737	5.45681	9.97469	5.88679	Female
GSM1304964	MDD	11.6937	5.77294	7.24498	3.95977	9.67634	10.6426	3.20477	7.24336	8.2055	7.04723	10.3134	5.88704	10.211	6.19476	Female

## Sheet: GSE213982_F
GSE213982_F — cohort-level results
N controls	18	N MDD	20	Test	Welch t	Scale	values used in the analysis
Gene	Included probes / features	Excluded probes / features	Mean control	Mean MDD	Difference MDD−Control	p-value	Direction
GPX4	gene-level donor value derived from snRNA data	not applicable — donor-level value derived from snRNA data	8.20423	7.56997	-0.634258	0.0217975	↓
PRDX2	gene-level donor value derived from snRNA data	not applicable — donor-level value derived from snRNA data	7.91729	7.20056	-0.716737	0.00822256	↓
VGF	gene-level donor value derived from snRNA data	not applicable — donor-level value derived from snRNA data	8.033	7.24552	-0.787486	0.0263324	↓
ADAMTS16	gene-level donor value derived from snRNA data	not applicable — donor-level value derived from snRNA data	7.33861	7.24332	-0.0952919	0.750938	↓
NPTX2	gene-level donor value derived from snRNA data	not applicable — donor-level value derived from snRNA data	7.34556	7.00037	-0.345197	0.27909	↓
EGR1	gene-level donor value derived from snRNA data	not applicable — donor-level value derived from snRNA data	7.94701	6.76247	-1.18454	0.000894769	↓
ZNF701	gene-level donor value derived from snRNA data	not applicable — donor-level value derived from snRNA data	6.84546	6.64479	-0.200677	0.473706	↓
MFN1	gene-level donor value derived from snRNA data	not applicable — donor-level value derived from snRNA data	8.41219	8.24641	-0.165775	0.54724	↓
SOD2	gene-level donor value derived from snRNA data	not applicable — donor-level value derived from snRNA data	8.56431	8.04463	-0.519681	0.0596978	↓
MTOR	gene-level donor value derived from snRNA data	not applicable — donor-level value derived from snRNA data	8.49365	8.36341	-0.130236	0.633708	↓
PRDX3	gene-level donor value derived from snRNA data	not applicable — donor-level value derived from snRNA data	7.40571	6.93835	-0.467367	0.094835	↓
SKA2	gene-level donor value derived from snRNA data	not applicable — donor-level value derived from snRNA data	7.2421	6.94151	-0.300594	0.233679	↓
SAT1	gene-level donor value derived from snRNA data	not applicable — donor-level value derived from snRNA data	8.26949	7.94042	-0.329075	0.222411	↓
BDNF	gene-level donor value derived from snRNA data	not applicable — donor-level value derived from snRNA data	6.69558	6.29332	-0.402252	0.234468	↓
Sample	Group	GPX4	PRDX2	VGF	ADAMTS16	NPTX2	EGR1	ZNF701	MFN1	SOD2	MTOR	PRDX3	SKA2	SAT1	BDNF	Sex
F1	MDD	8.14486	7.45575	8.23047	8.23597	8.25026	8.01512	7.36005	9.08135	8.66707	9.22176	7.67518	7.59648	8.71449	7.39722	Female
F2	MDD	7.60519	7.16424	7.43158	7.73663	6.94965	6.4885	7.07194	8.22088	8.2368	8.6061	7.04865	7.36171	7.34433	6.20407	Female
F3	MDD	8.7578	8.04615	9.02406	8.0887	8.59187	8.39283	7.33874	9.25726	9.14262	9.02242	8.20398	7.61443	8.45825	7.61666	Female
F4	MDD	7.81746	7.22971	7.97299	7.47422	7.64609	7.51397	6.9336	8.65824	8.37175	8.62062	7.254	7.2603	8.02924	7.23358	Female
F5	MDD	7.87535	7.16525	7.59625	8.17163	7.07579	6.47888	6.98043	8.79105	8.33658	8.91909	7.35465	7.40805	8.02681	6.43732	Female
F6	MDD	8.26054	7.79271	8.22456	7.92114	8.53673	7.55751	7.69986	8.79817	8.71197	9.2431	7.5777	7.91402	8.85826	7.69986	Female
F7	Control	7.71827	7.57986	7.55987	7.95502	7.13941	7.12392	7.49739	8.6239	8.2875	9.00936	7.0922	7.29565	8.38056	6.14444	Female
F8	MDD	7.42481	7.28007	7.31326	7.95056	6.89168	7.3765	7.03745	8.47391	8.21804	8.70094	7.1588	6.9583	8.27433	6.69801	Female
F9	MDD	8.05879	7.44387	7.25594	6.3849	6.49215	6.34286	5.95423	7.84198	7.68949	7.65252	6.63812	6.58057	7.4403	5.70366	Female
F10	Control	8.89045	8.84048	8.92574	7.74148	7.79851	8.90509	7.08062	8.93621	9.29694	9.15096	8.01735	7.72927	9.09191	7.439	Female
F11	MDD	7.86157	7.36847	7.36847	8.67513	7.402	6.95145	7.59096	9.24074	8.55292	9.47486	7.54366	7.59932	8.52856	6.96724	Female
F12	MDD	8.92757	8.50083	7.4653	8.90832	7.47116	7.72072	7.90145	9.33299	9.62235	9.38217	8.29019	8.04628	9.67145	7.29942	Female
F13	Control	8.91591	8.97716	9.01541	7.72239	8.29797	9.70087	7.27391	8.91294	9.50506	8.90499	8.36009	7.73211	9.29836	7.63038	Female
F14	MDD	7.7645	7.46583	8.00099	7.86723	7.66911	7.32167	7.29056	8.9678	8.38608	8.97186	7.22105	7.43725	8.79191	7.073	Female
F15	MDD	6.73067	6.51128	6.72374	7.48848	6.61735	6.3926	6.77462	8.22494	7.88997	8.46632	6.64031	7.13919	7.7897	6.22981	Female
F16	MDD	6.95825	6.97476	7.30627	7.24569	6.47541	6.87132	6.73534	8.089	7.90027	8.32278	6.99101	6.57791	7.8262	5.5748	Female
F17	MDD	6.37105	6.17143	6.17143	7.07385	6.22868	5.27284	6.50625	8.02169	7.52145	8.31722	6.0789	7.05119	7.31547	5.69455	Female
F18	MDD	6.74413	6.41916	5.51484	5.24416	5.36136	4.95824	4.09256	6.39977	6.57855	6.94458	5.72764	5.11138	6.68704	4.55628	Female
F19	MDD	7.40637	7.03604	6.78231	6.25608	6.21448	5.83101	6.05357	7.47489	7.16713	7.44432	6.27624	6.40704	7.3999	5.41133	Female
F20	MDD	6.0222	6.0222	4.83152	5.03767	5.09791	5.72756	5.03767	6.17268	6.2678	6.30345	4.97356	5.15473	6.19244	3.88869	Female
F21	Control	6.82742	6.96082	7.23846	6.95298	7.01402	6.44017	6.76296	8.04306	7.63775	8.6048	6.50379	7.13907	8.20619	6.02229	Female
F22	Control	7.68454	7.03876	7.11803	7.21481	6.26047	8.07043	7.25252	8.55733	8.70281	9.01489	7.3444	7.50038	8.54927	5.71713	Female
F23	Control	8.64471	8.82941	7.28043	6.47566	6.67605	7.36857	6.11738	7.67855	8.0012	7.541	7.1358	6.3931	7.8997	5.83043	Female
F24	Control	6.87695	6.55643	5.96708	6.03752	5.14715	5.80929	5.68832	6.64669	6.97038	7.0476	5.62186	5.96708	6.64669	5.20091	Female
F25	MDD	8.50278	8.05876	8.56348	7.15038	7.86566	8.20876	7.31534	9.01337	8.82851	8.93433	7.77843	7.64712	9.10008	7.40751	Female
F26	Control	8.05728	7.7763	7.3308	6.45898	6.47521	7.39058	5.52857	7.59931	7.93414	7.2817	6.88016	6.1329	7.2599	5.75092	Female
F27	MDD	7.85011	7.69602	6.77503	6.2095	6.71952	5.9382	5.80504	7.88184	8.04987	7.69063	6.99253	6.54879	7.60612	5.69208	Female
F28	MDD	6.31536	6.20859	6.35784	5.7462	6.45047	5.88888	5.4161	6.98564	6.75344	7.02909	5.34233	5.4161	6.75344	5.0814	Female
F29	Control	7.98014	8.02095	7.63544	6.86282	7.45503	8.12735	6.03468	7.9426	7.91392	7.89141	6.81774	6.74333	7.84115	7.2969	Female
F30	Control	9.67218	9.73582	10.2662	7.46105	8.79966	9.60061	7.59739	8.93166	10.0045	9.09883	8.51472	8.0138	9.31204	8.10263	Female
F31	Control	8.66527	7.79794	9.26371	7.52654	7.93467	9.08561	7.2247	8.88974	9.30133	8.66936	7.99527	7.56014	8.37719	7.2971	Female
F32	Control	8.58534	8.42845	8.63786	6.38545	7.43605	8.56155	5.83331	7.73875	8.49115	7.38226	7.51571	6.58809	7.37764	6.4692	Female
F33	Control	8.71457	8.10984	8.78587	7.80727	8.48022	8.16393	7.10259	8.98914	8.88056	8.83345	7.87055	7.52434	8.14575	7.48959	Female
F34	Control	7.55695	7.11751	7.57778	8.39185	7.92144	7.18993	7.43634	9.29051	8.35465	9.27061	7.24027	7.70892	8.25404	7.4895	Female
F35	Control	6.98369	6.55621	6.99974	7.20908	6.33497	7.41547	6.33497	7.74763	7.73148	7.95836	6.43082	6.72423	7.57645	6.12952	Female
F36	Control	8.95907	8.26447	9.05794	8.38468	8.27154	8.32267	7.37731	9.00522	9.36186	9.16919	8.47869	7.74881	8.40817	7.86816	Female
F37	Control	8.06702	7.67315	7.34753	7.2256	6.3944	7.71142	7.29911	8.18769	8.53814	8.53402	7.34753	7.88344	9.05788	5.06407	Female
F38	Control	8.8763	8.24771	8.58613	8.28186	8.38337	8.05878	7.77628	9.69841	9.24424	9.52282	8.13586	7.97318	9.16794	7.57823	Female

## Sheet: GSE208338
GSE208338 — cohort-level results
N controls	62	N MDD	24	Test	Welch t	Scale	values used in the analysis
Gene	Included probes / features	Excluded probes / features	Mean control	Mean MDD	Difference MDD−Control	p-value	Direction
GPX4	3815539, 3815540, 3815541, 3815542, 3815544, 3815546, 3815547, 3815548, 3815549, 3815550, 3815555, 3815556, 3815558, 3815559	3815551, 3815557	9.26684	9.29646	0.0296165	0.591167	↑
PRDX2	3851782, 3851783, 3851785, 3851786, 3851787, 3851788, 3851789, 3851792, 3851793, 3851794, 3851795, 3851796, 3851797, 3851798	2918798, 3851778, 3851779, 3851780, 3851784, 3851790, 3851791	5.6608	5.71015	0.0493487	0.503042	↑
VGF	3064463, 3064464, 3064465, 3064466, 3064468, 3064469, 3064470, 3064473, 3064474, 3064475, 3064476, 3064479	3064467, 3064471, 3064472	7.17584	7.02836	-0.147482	0.0171089	↓
ADAMTS16	2800027, 2800028, 2800030, 2800034, 2800035, 2800038, 2800040, 2800041, 2800042, 2800043, 2800045, 2800046, 2800047, 2800050, 2800051, 2800052, 2800053, 2800056, 2800057, 2800058, 2800060, 2800061, 2800064, 2800073, 2800084, 2800085, 2800086, 2800087, 2800089, 2800090, 2800091, 2800097, 2800098, 2800099, 2800100	2800072, 2800088	5.73466	5.75028	0.0156216	0.731951	↑
NPTX2	3014359, 3014360, 3014363, 3014369, 3014371, 3014372, 3014374	3014373	7.67031	7.43634	-0.233968	0.0127785	↓
EGR1	2830872, 2830875, 2830878, 2830879, 2830881, 2830882, 2830883, 2830884, 2830885, 2830886, 2830887, 2830888, 2830889	2830873, 2830874, 2830880	8.94704	8.732	-0.215037	0.118577	↓
ZNF701	3840374, 3840382, 3840383, 3840386, 3840387	3840373, 3840379, 3840380, 3840384, 3840385	4.9241	5.05623	0.132133	0.18396	↑
MFN1	2653934, 2653938, 2653940, 2653941, 2653942, 2653944, 2653945, 2653947, 2653949, 2653952, 2653955, 2653957, 2653959, 2653961, 2653962, 2653963, 2653970, 2653971, 2653972	2653933, 2653937, 2653946, 2653948, 2653964, 2653969	6.59058	6.40714	-0.183441	0.0610155	↓
SOD2	2982323, 2982324, 2982326, 2982327, 2982329, 2982331, 2982333, 2982334, 2982335, 2982336, 2982338, 2982362, 2982366, 2982375, 2982376, 2982377	2982321, 2982322, 4042942	7.05981	7.04932	-0.0104878	0.89117	↓
MTOR	2396538, 2396539, 2396542, 2396543, 2396544, 2396545, 2396547, 2396550, 2396552, 2396555, 2396556, 2396557, 2396560, 2396561, 2396562, 2396563, 2396565, 2396567, 2396569, 2396570, 2396571, 2396572, 2396573, 2396576, 2396577, 2396580, 2396581, 2396582, 2396584, 2396586, 2396587, 2396588, 2396589, 2396598, 2396599, 2396600, 2396603, 2396604, 2396605, 2396606, 2396607, 2396609, 2396610, 2396611, 239…	2396540, 2396541, 2396548	7.53915	7.39927	-0.139884	0.00891148	↓
PRDX3	3267021, 3309384, 3309386, 3309389, 3309394, 3309397, 3309403, 3309407	3309385, 3309387, 3309390, 3309398, 3309399, 3309408	6.36996	6.31438	-0.0555798	0.612349	↓
SKA2	3764739, 3764740, 3764742, 3764743, 3764744, 3764761, 3764762, 3764763, 3764764	all available probes	6.38071	6.16927	-0.21144	0.102624	↓
SAT1	NOT AVAILABLE	3971809, 3971810, 3971811, 3971813, 3971814, 3971815, 3971816, 3971817, 3971818, 3971819, 3971822, 3971824, 3971826, 3971827, 3971828					Not available
BDNF	3367232, 3367233, 3367234, 3367235, 3367236, 3367237, 3367238, 3367240, 3367242, 3367243, 3367244, 3367245, 3367246, 3367247, 3367248, 3367249, 3367250, 3367254, 3367255, 3367262, 3367264, 3367265, 3367266, 3367267, 3367268, 3367269, 3367270, 3367271, 3367272, 3367273, 3367274	3367239, 3367241, 3367251, 3367253	5.43536	5.3125	-0.122855	0.131044	↓
Sample	Group	GPX4	PRDX2	VGF	ADAMTS16	NPTX2	EGR1	ZNF701	MFN1	SOD2	MTOR	PRDX3	SKA2	SAT1	BDNF	Sex
GSM6341299	Control	9.42753	5.63173	6.94815	5.68729	7.45268	8.3477	5.01717	6.29161	7.11428	7.41149	6.51437	5.80345		5.31582	Male
GSM6341301	MDD	9.03118	5.51196	7.03563	5.64217	7.52216	9.27262	4.77747	5.57422	7.81383	6.87078	5.45128	5.74461		5.0966	Male
GSM6341305	MDD	9.31233	5.80067	7.13544	5.78214	7.71741	8.98731	3.97102	6.69994	6.75661	7.33635	6.14898	5.92225		5.85226	Male
GSM6341308	Control	9.42431	5.97308	7.06337	6.04911	8.25173	9.13031	4.85764	6.66546	6.83918	7.78115	7.01449	6.39138		5.58887	Male
GSM6341310	MDD	9.64328	5.88255	7.21558	5.66382	7.47484	8.63222	4.79654	6.24655	6.83548	7.66472	6.74356	6.36246		5.48838	Female
GSM6341313	Control	8.81514	5.16241	6.78231	5.85202	6.95276	7.53979	5.3957	6.76703	7.18818	7.51752	6.50258	6.66227		5.20643	Female
GSM6341315	MDD	9.42529	5.82851	6.77038	5.93421	7.57757	8.68813	5.69803	6.4199	7.00215	7.74378	6.88854	7.46225		5.23953	Female
GSM6341316	MDD	9.35321	5.50177	7.10111	5.83737	7.18553	8.67185	4.61707	6.4379	7.00052	7.50198	6.56253	6.07274		5.25472	Female
GSM6341319	Control	9.42177	6.19468	7.18313	5.82285	7.32759	8.65924	4.46358	6.15108	6.68422	7.30999	6.36209	5.64722		5.32671	Male
GSM6341322	Control	9.43491	5.10527	7.55538	5.558	7.83015	9.44122	5.09552	6.49211	7.158	7.64997	6.43042	6.28009		5.69266	Male
GSM6341324	Control	9.61774	5.35339	7.26216	5.81748	7.72001	9.0562	4.16388	6.63661	7.19142	7.5413	6.55631	6.34675		5.16669	Male
GSM6341326	Control	9.3573	5.57206	7.00455	5.2942	7.65519	8.77463	4.91883	6.54095	6.9452	7.45359	6.96419	7.06107		5.45162	Male
GSM6341327	Control	9.25718	5.89309	7.23052	5.92793	7.13585	9.09976	4.99314	6.43961	7.04993	7.31795	5.97348	5.95237		5.21377	Male
GSM6341328	Control	9.02209	5.72319	7.27785	5.77856	7.42314	8.90595	4.4845	6.34501	6.75813	7.37399	6.07999	6.31006		5.69025	Female
GSM6341330	MDD	9.25976	5.75763	7.23906	5.54457	7.80831	8.93178	4.85728	6.14838	6.92572	7.59611	6.28035	5.42864		5.74084	Male
GSM6341331	Control	8.68644	5.77471	6.89368	5.44376	7.11538	8.08832	4.9727	6.95415	7.38759	7.36163	5.6038	5.82752		5.03067	Female
GSM6341332	MDD	9.15649	6.01155	7.41527	5.51675	7.99132	10.0927	5.57287	6.4246	7.13065	7.66763	6.07706	5.94807		5.74096	Female
GSM6341333	Control	9.14571	5.99226	7.20958	5.53463	7.85832	8.89285	4.94755	6.02395	6.51301	7.34952	6.12675	6.02083		5.52016	Male
GSM6341335	MDD	9.22994	5.44598	7.25533	5.76472	7.94464	9.16472	5.66822	6.56471	7.3313	7.55951	6.03049	6.30333		5.49686	Male
GSM6341336	Control	9.60026	6.12062	7.53458	5.61184	8.03217	9.64595	5.04069	5.5609	6.68189	7.4468	5.55322	5.69446		5.47112	Female
GSM6341337	MDD	9.35508	6.05966	7.42511	5.94808	7.61055	8.74441	5.1305	5.6875	6.77731	7.19442	5.63817	5.5712		5.38954	Male
GSM6341339	Control	9.3335	5.55914	7.41955	5.48704	8.0981	9.39181	5.08668	6.68209	6.80562	7.71029	6.98363	5.84514		5.21533	Male
GSM6341341	MDD	9.31875	5.88906	7.10649	5.60936	7.66809	8.67811	5.28256	6.55221	6.3437	7.27892	5.24539	5.54836		4.96977	Male
GSM6341342	MDD	9.65316	5.64926	6.85447	5.83161	7.17216	8.18529	5.48235	6.82253	7.68047	7.74673	6.34637	6.63766		4.82352	Female
GSM6341343	Control	9.40419	5.55641	7.26663	5.416	7.59905	9.04773	4.44462	7.06806	6.93315	7.71752	6.82637	6.6004		5.72979	Male
GSM6341344	MDD	9.50831	5.99856	7.04405	5.6837	7.51582	9.00545	5.05215	6.05245	6.75831	7.50551	6.89963	5.72857		5.26276	Female
GSM6341345	Control	8.89189	5.14039	7.22701	5.84123	7.41034	9.68123	4.50264	6.32842	7.26063	7.42472	6.75525	7.12499		5.42679	Male
GSM6341347	Control	9.28292	5.80261	7.24946	5.72123	7.7122	8.74518	4.96191	6.19387	7.03917	7.65805	6.10989	6.8596		4.91163	Male
GSM6341352	Control	9.54852	6.15783	7.43002	5.71302	8.46212	9.47031	5.51492	6.0907	6.94321	7.70007	6.7373	6.1736		5.59458	Male
GSM6341354	Control	9.38344	5.7097	7.18807	5.84675	8.12341	9.78952	4.50048	7.12543	6.98038	7.67681	6.35656	6.73005		5.96282	Male
GSM6341355	Control	9.38751	5.8233	7.20378	6.025	7.64793	9.3913	4.77261	6.47284	6.54534	7.54405	6.67788	6.69268		5.60127	Male
GSM6341357	Control	9.052	4.90054	6.47181	5.44189	7.27531	7.68474	5.98984	7.90827	7.20882	7.83153	6.42593	7.16928		4.88289	Female
GSM6341361	Control	9.38373	5.45378	7.27894	5.68733	7.274	9.64918	4.42018	7.25175	7.11352	7.5456	6.6346	7.305		5.57361	Female
GSM6341363	Control	9.16106	6.20743	7.11286	5.62233	7.7306	9.14549	4.65783	6.20231	6.8958	7.15504	5.2797	5.43464		5.03272	Male
GSM6341366	Control	9.40617	5.99533	7.31585	5.74653	7.77299	9.69463	4.2329	6.69357	7.18766	7.82592	6.91138	6.69755		5.54966	Male
GSM6341367	Control	9.24757	5.78301	7.22615	5.82683	7.28423	7.91633	4.49133	6.15731	7.35102	7.25034	6.24046	6.306		5.06388	Male
GSM6341369	Control	9.53152	5.67844	6.96075	5.97699	7.91651	8.45307	5.53351	7.38582	7.28973	7.958	7.15378	7.81846		5.92456	Male
GSM6341370	Control	9.30264	5.71693	7.07543	5.74088	8.21982	8.73513	5.40688	7.09003	7.37651	7.65248	6.71595	6.68188		5.65717	Male
GSM6341371	Control	9.23642	5.87779	7.4423	5.86588	7.62001	8.18012	4.47617	6.6275	7.1633	7.60414	6.01629	6.10586		5.26432	Female
GSM6341374	Control	9.29664	5.11483	7.50455	5.58078	7.25941	9.06336	4.74404	6.38981	7.03256	7.21815	5.78538	6.42756		5.28313	Male
GSM6341376	Control	9.34742	5.57356	7.00364	5.80355	7.86138	8.69612	5.5083	6.87527	7.29252	7.69255	6.19758	6.6789		5.44928	Female
GSM6341379	Control	9.21052	5.57154	6.89297	6.03225	7.94032	9.22761	4.65869	6.52826	7.0147	7.46657	6.0573	6.63851		5.54664	Male
GSM6341385	Control	9.22471	5.3291	7.41101	5.64689	7.9907	9.40076	5.04628	6.25485	6.86159	7.53368	5.50408	5.61859		5.32952	Female
GSM6341387	Control	9.74756	5.63838	7.38997	5.25875	7.93898	9.65504	5.23871	6.5206	6.92889	7.57427	5.96974	6.27145		5.45121	Male
GSM6341390	Control	9.29882	5.88535	6.94183	5.91708	7.86654	8.17564	5.1616	7.05479	7.08084	7.6063	6.54485	6.82771		5.90358	Male
GSM6341392	Control	8.94924	5.18279	7.0555	5.71201	7.56272	9.004	4.57271	6.80418	7.19049	7.56213	7.07812	6.8323		5.56914	Male
GSM6341394	Control	9.24437	5.68363	7.17868	5.5792	7.18186	9.02773	4.9388	6.49374	7.34391	7.36281	6.01429	6.23707		5.36466	Male
GSM6341398	Control	9.20446	5.55634	7.01989	5.71339	7.1448	8.93062	5.12553	6.5676	7.21525	7.78544	6.67645	6.21602		5.48475	Male
GSM6341399	Control	9.26415	5.37255	6.96471	5.67521	7.1841	8.74788	5.27273	6.64517	7.26868	7.38832	6.66091	6.04644		5.30704	Male
GSM6341403	Control	9.00961	5.35358	7.20406	5.74374	8.39231	9.66778	5.332	7.33096	7.11022	8.01686	6.71769	6.45592		6.15081	Male
GSM6341404	Control	8.96734	5.57122	7.03115	5.82229	7.29559	9.1231	4.99552	6.52128	6.8123	7.36075	6.22725	5.42948		5.499	Male
GSM6341405	Control	9.24325	6.35583	7.25339	5.76849	7.97005	8.95429	4.40005	6.63293	7.11951	7.36823	6.24142	6.29738		5.62011	Male
GSM6341406	Control	9.40076	5.4784	6.94246	5.49052	7.37418	7.80046	4.58002	6.49509	7.25492	7.34767	6.58443	6.27962		4.88166	Female
GSM6341407	MDD	8.87159	5.66148	6.8231	6.12278	7.09459	7.70627	4.67008	6.54665	7.02543	7.35554	6.42318	6.43251		5.38578	Female
GSM6341409	Control	9.39924	5.4845	7.11245	5.88202	8.12446	9.76017	4.93826	6.96147	7.12247	7.90231	6.72207	6.67807		5.7694	Male
GSM6341410	Control	9.34168	5.60708	7.04118	5.82718	7.88672	9.12387	5.15938	6.54636	7.49641	7.57789	6.47529	6.34846		5.14572	Female
GSM6341411	MDD	9.33407	5.29407	6.62286	5.64156	7.30497	8.86345	4.83862	7.06968	7.18165	7.53275	6.51412	6.98693		5.37487	Female
GSM6341413	Control	9.35841	5.6883	7.06945	6.15354	7.61688	9.09314	4.9339	6.57962	7.27109	7.46193	6.42735	5.99515		5.64979	Male
GSM6341414	MDD	9.58541	5.56312	7.05776	5.59094	7.99276	9.01788	5.12259	6.36122	6.79448	7.27753	6.46278	6.65345		5.63374	Male
GSM6341418	MDD	9.33165	5.38853	7.03694	5.73978	7.02757	8.42058	5.54546	6.76065	7.2143	7.45584	6.53664	5.9628		5.20205	Male
GSM6341420	Control	9.14002	5.72984	7.39344	5.79506	8.0388	9.44229	5.1986	6.85144	6.94369	7.83093	6.25632	5.77209		5.33928	Male
GSM6341422	Control	8.99783	5.59972	7.26932	5.80207	8.40908	8.28241	4.71378	6.81242	6.69412	7.55069	6.15658	6.20277		5.41085	Male
GSM6341424	MDD	9.44671	6.06213	6.99545	5.47773	6.92642	8.77939	4.83048	6.17795	6.74619	7.20787	6.19009	6.01104		5.26374	Male
GSM6341427	MDD	9.21562	5.50425	7.22805	5.74328	7.69178	9.39153	5.15087	6.41725	7.01971	7.44031	6.61068	6.297		5.09187	Female
GSM6341430	MDD	9.57462	5.62706	7.13899	5.84199	7.73326	9.35784	5.22048	6.28723	7.10754	7.27868	6.42841	6.06243		5.90788	Male
GSM6341432	MDD	9.18886	5.84899	6.72703	6.06343	6.6727	7.78346	4.89011	6.46282	6.90156	7.37024	6.65106	6.15916		5.16906	Female
GSM6341434	MDD	9.20776	5.61437	6.73981	5.53028	7.10844	8.59931	5.53263	6.62968	7.03346	7.15312	6.35963	6.84969		4.45218	Male
GSM6341436	MDD	9.41274	6.13546	7.1437	5.73332	7.17251	8.61413	4.4754	6.16598	6.98427	7.15261	6.34502	6.23254		5.62489	Male
GSM6341438	MDD	8.86179	4.85005	6.37407	5.69732	6.83698	7.57347	4.88024	6.98148	7.80139	7.48612	6.7755	6.48464		4.77607	Female
GSM6341439	Control	9.40539	5.56305	6.99918	5.85954	7.3096	8.31789	5.42376	6.51824	6.99807	7.0555	6.20911	6.39379		5.16598	Male
GSM6341441	MDD	8.83739	6.15694	7.19491	6.06576	7.72171	8.40618	5.28656	6.27984	7.01759	7.20533	5.93575	5.20024		5.26215	Female
GSM6341442	Control	9.08808	5.74101	7.7324	6.21058	7.62469	9.92371	4.60534	4.95116	6.5269	7.73406	5.06219	5.4333		5.48097	Male
GSM6341443	Control	9.30743	5.93519	6.95212	5.3683	7.32908	8.31957	4.90219	6.79423	7.2848	7.49728	6.59963	6.67434		5.31618	Male
GSM6341445	Control	8.39778	6.16252	7.77279	6.07618	7.73777	9.43147	4.49458	4.68391	6.55853	7.45878	4.2236	5.43105		4.9064	Male
GSM6341446	Control	9.33574	6.05701	7.20589	5.61003	7.79035	9.11837	4.86281	6.6592	7.27474	7.39727	6.70544	6.73622		5.41032	Female
GSM6341449	Control	9.30968	5.68541	6.99963	5.61056	7.66263	8.67154	4.82881	6.98434	7.09188	7.30603	6.46555	6.51782		5.46781	Male
GSM6341451	Control	9.2727	5.57763	7.09956	5.67446	7.75881	9.31171	5.04562	6.43786	6.88672	7.44968	6.73205	7.33051		5.6187	Male
GSM6341455	Control	9.32423	5.48757	7.55323	6.15188	7.4841	8.6633	4.67377	6.34141	7.21163	7.36523	6.34534	6.04457		5.52678	Male
GSM6341457	Control	9.20762	5.72428	6.95695	5.96958	7.16444	8.52943	5.23113	6.22098	7.11748	7.36129	6.51309	6.47363		5.22528	Male
GSM6341459	Control	9.36176	5.37923	6.91715	5.6944	7.76349	8.34254	5.06104	7.29177	7.55401	7.48504	6.91977	7.32557		5.60036	Male
GSM6341460	Control	9.41478	5.68049	6.97023	5.7339	7.22845	8.99964	5.72565	7.17519	7.22806	7.81688	6.89409	7.04276		5.23779	Female
GSM6341461	Control	9.31298	5.59064	7.24485	5.69159	7.76878	8.39758	4.9291	6.89419	7.28289	7.83032	6.18005	6.12739		5.28821	Male
GSM6341462	Control	9.23549	5.55364	7.20202	5.59385	7.73251	9.05906	4.77859	6.7003	7.03317	7.49262	6.23543	5.35055		5.76113	Male
GSM6341463	Control	9.46622	6.02408	7.45947	5.22988	7.6622	9.42989	4.77461	6.56879	7.15946	7.50611	6.61431	6.35638		5.43219	Male
GSM6341464	Control	9.45375	5.63651	7.24472	5.82835	8.31947	9.34468	5.10593	6.59782	7.13078	7.76761	7.21269	7.13583		5.91004	Male
GSM6341465	Control	9.24098	5.53585	7.09832	5.70499	7.2821	9.12217	4.9889	6.78427	6.70976	7.52664	6.22169	6.43443		5.42257	Male

## Sheet: README_REVISED
Supplementary Table 1 — Revised source-data workbook
Purpose	Cohort-level source values, probe/feature choices, group labels, and independently verified cohort-level statistics.
Analytical cohorts	GSE54567, GSE54568, GSE102556, GSE101521, GSE53987, GSE213982, and GSE208338.
Independent projects	Six; GSE54567 and GSE54568 are sister analytical cohorts from the same study.
Total donors	325
Total MDD	146
Total controls	179
SAT1	Unavailable in the processed GSE208338 matrix; SAT1 analyses therefore use six cohorts and 239 donors.
Paired analyses	GSE54567 and GSE54568: paired t tests.
Unpaired analyses	All remaining cohorts: Welch two-sample t tests.
Duplicate-ID audit	No duplicate sample identifiers were found within or across the seven cohort sheets.
Statistical verification	All 97 available gene–cohort effects, SEs, and p values were independently recalculated from sample-level values and matched the reported outputs.
Important naming note	The sheet GSE213982_F contains the donor-level GSE213982 disease-effect data; the same resource is separately used for descriptive cell-type localization.
Sex column	A sample-level Sex column (Female/Male) was added to each cohort sheet.

## Sheet: Cohort_Summary
Cohort	Project role	Test	Controls	MDD	Total	SAT1 available
GSE54567	Sister cohort 1	Paired t	14	14	28	Yes
GSE54568	Sister cohort 2	Paired t	15	15	30	Yes
GSE102556	Independent project	Welch t	22	26	48	Yes
GSE101521	Independent project	Welch t	29	30	59	Yes
GSE53987	Independent project	Welch t	19	17	36	Yes
GSE213982	Independent project; donor-level snRNA-derived values	Welch t	18	20	38	Yes
GSE208338	Independent project; exon-array values	Welch t	62	24	86	No
TOTAL	7 analytical cohorts / 6 independent projects	—	179	146	325	SAT1: 239 donors

## Sheet: QC_Audit
Check	Scope	Result	Tolerance / rule	Status
Sample counts	All cohort sheets	179 controls + 146 MDD = 325 donors	Exact	PASS
Within-cohort duplicate IDs	All 7 cohorts	0 duplicate identifiers	None allowed	PASS
Cross-cohort duplicate IDs	All 7 cohorts	0 exact duplicate identifiers	None detected	PASS
Cohort effect recalculation	97 available gene–cohort cells	Maximum absolute effect difference = 3.8E-15	< 1E-10	PASS
SE recalculation	97 available gene–cohort cells	Maximum absolute difference = 0	< 1E-10	PASS
p-value recalculation	97 available gene–cohort cells	Maximum absolute difference = 0	< 1E-10	PASS
SAT1 availability	GSE208338	Not present in processed expression matrix	Exclude from this cohort only	PASS
Cohort order for reporting	Direction patterns	GSE54567, GSE54568, GSE102556, GSE101521, GSE53987, GSE213982, GSE208338	Use this exact order	PASS

[truncated: 1 more sheets: Sex_Assignment_Audit]
