# Supplementary material for: Convergent Lower Expression of Redox-Linked Stress-Adaptation and Synaptic-Plasticity Genes in Major Depressive Disorder Across Seven Postmortem dlPFC Cohorts
Source: Antioxidants (Basel). 2026 Jul 22;15(7):908. doi: 10.3390/antiox15070908 (PMC13405805; doi:10.3390/antiox15070908)
Supplement: Supplementary file 1 [file antioxidants-15-00908-s001.zip › Supplementary_Table_S2.xlsx]

## Sheet: README
Supplementary Table 2 — Consolidated seven-cohort analyses
Contents	Primary Fisher analysis, weighted signed Stouffer analysis, one-stage GLS, diagnosis-by-cohort interaction tests, REML random-effects Hedges g meta-analysis, and exploratory diagnosis-by-sex GLS.
Primary inference	Fisher combined p values with Benjamini–Hochberg correction across the fixed 14-gene panel plus concordant MDD-minus-control direction across all available cohorts.
Primary-support genes	EGR1, NPTX2, VGF, BDNF, and SAT1.
Sensitivity analyses	Weighted signed Stouffer, one-stage GLS, omnibus diagnosis-by-cohort interactions, REML random-effects Hedges g, and exploratory diagnosis-by-sex GLS.
Paired cohorts	GSE54567 and GSE54568; paired t tests and Hedges g_av.
Unpaired cohorts	GSE102556, GSE101521, GSE53987, GSE213982, and GSE208338.
SAT1	Unavailable in processed GSE208338 data; analyses include six cohorts and 239 donors.
Direction-pattern order	GSE54567, GSE54568, GSE102556, GSE101521, GSE53987, GSE213982, GSE208338.
GSE213982 use	Donor-level values contribute to the disease-effect analysis; the same resource is separately used for descriptive cell-type localization and is not an independent replication resource.
ADAMTS16	Not a primary-support gene; partial and directionally inconsistent evidence only.
MFN1	Secondary sensitivity finding in weighted Stouffer/GLS/Hedges analyses; not a primary-support gene because the strict concordance criterion was not met.
Sex-stratified analysis	Exploratory one-stage GLS across all seven cohorts; female is the reference sex, and Benjamini–Hochberg correction was applied across the 14-gene panel.
Sex-analysis sheets	Sex_GLS, Sex_sample_counts, GSE208338_sex_map, and Sex_method_notes.

## Sheet: Primary_overview
Gene	Cohorts	Direction	Fisher p	Fisher BH-FDR	Weighted Stouffer Z	Weighted Stouffer p	Stouffer BH-FDR	GLS beta	GLS 95% CI	GLS p	GLS BH-FDR	Pooled Hedges g	Hedges 95% CI	Hedges p	Hedges BH-FDR	I² (%)	tau²
NPTX2	7	↓ ↓ ↓ ↓ ↓ ↓ ↓	0.000168416	0.00117891	-4.99756	5.80605e-07	7.43889e-06	-0.553544	-0.753 to -0.354	9.16264e-08	1.28277e-06	-0.550761	-0.761 to -0.340	2.91807e-07	4.0853e-06	0	5.96086e-06
EGR1	7	↓ ↓ ↓ ↓ ↓ ↓ ↓	5.00776e-05	0.000701087	-4.87966	1.0627e-06	7.43889e-06	-0.557207	-0.769 to -0.346	3.82588e-07	2.67812e-06	-0.559044	-0.781 to -0.337	8.23253e-07	5.76277e-06	1.75313	6.27966e-06
VGF	7	↓ ↓ ↓ ↓ ↓ ↓ ↓	0.000579247	0.00270315	-4.33849	1.43467e-05	6.69511e-05	-0.483173	-0.694 to -0.273	8.76184e-06	4.08886e-05	-0.490329	-0.759 to -0.222	0.000345005	0.00120752	30.556	0.0411293
BDNF	7	↓ ↓ ↓ ↓ ↓ ↓ ↓	0.0114133	0.0337469	-3.83796	0.00012406	0.00043421	-0.432454	-0.624 to -0.241	1.20837e-05	4.22931e-05	-0.415113	-0.614 to -0.216	4.3912e-05	0.000204923	0	5.96086e-06
SAT1	6	↓ ↓ ↓ ↓ ↓ ↓	0.0126686	0.0337469	-3.36889	0.000754708	0.00211318	-0.43482	-0.671 to -0.199	0.000351007	0.000982821	-0.423446	-0.668 to -0.179	0.000699493	0.00195858	0	0.00333246

## Sheet: Fisher_meta
Gene	K_cohorts	Fisher_p	Fisher_FDR	Direction_pattern	Concordant	N_down	N_up	Primary_support	Stouffer_Z	Stouffer_p	Stouffer_FDR
EGR1	7	5.00776e-05	0.000701087	↓ ↓ ↓ ↓ ↓ ↓ ↓	Yes	7	0	Yes	-5.04258	4.59293e-07	5.60255e-06
NPTX2	7	0.000168416	0.00117891	↓ ↓ ↓ ↓ ↓ ↓ ↓	Yes	7	0	Yes	-4.93528	8.00364e-07	5.60255e-06
VGF	7	0.000579247	0.00270315	↓ ↓ ↓ ↓ ↓ ↓ ↓	Yes	7	0	Yes	-4.32891	1.49846e-05	6.99283e-05
BDNF	7	0.0114133	0.0337469	↓ ↓ ↓ ↓ ↓ ↓ ↓	Yes	7	0	Yes	-3.83315	0.000126511	0.00044279
SAT1	6	0.0126686	0.0337469	↓ ↓ ↓ ↓ ↓ ↓	Yes	6	0	Yes	-3.37702	0.000732769	0.00205175
GPX4	7	0.014463	0.0337469	↑ ↓ ↑ ↓ ↑ ↓ ↑	No	3	4	No	0.871129	0.383684	0.469249
SKA2	7	0.0253672	0.0507343	↓ ↓ ↓ ↑ ↓ ↓ ↓	No	6	1	No	-2.70051	0.00692335	0.0161545
ADAMTS16	7	0.0448935	0.0724855	↓ ↓ ↓ ↓ ↑ ↓ ↑	No	5	2	No	-2.33059	0.019775	0.0346063
PRDX2	7	0.0465978	0.0724855	↑ ↑ ↑ ↓ ↑ ↓ ↑	No	2	5	No	0.797298	0.425278	0.469249
SOD2	7	0.0541055	0.0757477	↑ ↑ ↑ ↓ ↑ ↓ ↓	No	3	4	No	0.779421	0.435732	0.469249
MTOR	7	0.110856	0.141089	↓ ↑ ↓ ↓ ↑ ↓ ↓	No	5	2	No	-1.33488	0.181915	0.254681
PRDX3	7	0.145019	0.169189	↑ ↓ ↑ ↓ ↑ ↓ ↓	No	4	3	No	-0.566613	0.570977	0.570977
MFN1	7	0.183966	0.198117	↓ ↓ ↓ ↓ ↑ ↓ ↓	No	6	1	No	-2.41173	0.0158769	0.0317539
ZNF701	7	0.55211	0.55211	↑ ↑ ↑ ↑ ↑ ↓ ↑	No	1	6	No	1.57279	0.115767	0.180083

## Sheet: Cohort_effects
Gene	Cohort	Test	N_control	N_MDD	Effect	SE	p	Direction
GPX4	GSE54567	paired t	14	14	0.0849961	0.0328064	0.0223918	↑
GPX4	GSE54568	paired t	15	15	-0.0303882	0.06613	0.652914	↓
GPX4	GSE102556	Welch t	22	26	0.139563	0.0518985	0.010082	↑
GPX4	GSE101521	Welch t	29	30	-0.0557372	0.0941149	0.556417	↓
GPX4	GSE53987	Welch t	19	17	0.0111451	0.0455544	0.808194	↑
GPX4	GSE213982_F	Welch t	18	20	-0.634258	0.264392	0.0217975	↓
GPX4	GSE208338	Welch t	62	24	0.0296165	0.0546974	0.591167	↑
PRDX2	GSE54567	paired t	14	14	0.0624316	0.0652427	0.356069	↑
PRDX2	GSE54568	paired t	15	15	0.0630957	0.0763835	0.422637	↑
PRDX2	GSE102556	Welch t	22	26	0.0950439	0.0483903	0.0565263	↑
PRDX2	GSE101521	Welch t	29	30	-0.0492797	0.087518	0.576004	↓
PRDX2	GSE53987	Welch t	19	17	0.0448065	0.0435462	0.312461	↑
PRDX2	GSE213982_F	Welch t	18	20	-0.716737	0.254309	0.00822256	↓
PRDX2	GSE208338	Welch t	62	24	0.0493487	0.0730312	0.503042	↑
VGF	GSE54567	paired t	14	14	-0.241914	0.0731325	0.00566122	↓
VGF	GSE54568	paired t	15	15	-0.178412	0.0717444	0.0261257	↓
VGF	GSE102556	Welch t	22	26	-0.0285086	0.103685	0.784582	↓
VGF	GSE101521	Welch t	29	30	-0.0256652	0.298963	0.932035	↓
VGF	GSE53987	Welch t	19	17	-0.111722	0.0725554	0.134176	↓
VGF	GSE213982_F	Welch t	18	20	-0.787486	0.339567	0.0263324	↓
VGF	GSE208338	Welch t	62	24	-0.147482	0.0591909	0.0171089	↓
ADAMTS16	GSE54567	paired t	14	14	-0.115992	0.0785954	0.163802	↓
ADAMTS16	GSE54568	paired t	15	15	-0.177062	0.0356484	0.000206847	↓
ADAMTS16	GSE102556	Welch t	22	26	-0.0287648	0.0458822	0.534104	↓
ADAMTS16	GSE101521	Welch t	29	30	-0.0672414	0.132499	0.613932	↓
ADAMTS16	GSE53987	Welch t	19	17	0.0024132	0.0633002	0.969816	↑
ADAMTS16	GSE213982_F	Welch t	18	20	-0.0952919	0.297714	0.750938	↓
ADAMTS16	GSE208338	Welch t	62	24	0.0156216	0.0453479	0.731951	↑
NPTX2	GSE54567	paired t	14	14	-0.404875	0.151145	0.0189468	↓
NPTX2	GSE54568	paired t	15	15	-0.378061	0.147923	0.0228589	↓
NPTX2	GSE102556	Welch t	22	26	-0.123581	0.148884	0.411241	↓
NPTX2	GSE101521	Welch t	29	30	-0.454219	0.241477	0.0652564	↓
NPTX2	GSE53987	Welch t	19	17	-0.30904	0.13402	0.0279704	↓
NPTX2	GSE213982_F	Welch t	18	20	-0.345197	0.314016	0.27909	↓
NPTX2	GSE208338	Welch t	62	24	-0.233968	0.0898409	0.0127785	↓
EGR1	GSE54567	paired t	14	14	-0.273861	0.127145	0.0505918	↓
EGR1	GSE54568	paired t	15	15	-0.0454988	0.14174	0.752951	↓
EGR1	GSE102556	Welch t	22	26	-0.34041	0.181085	0.0677309	↓
EGR1	GSE101521	Welch t	29	30	-0.637396	0.257062	0.0162126	↓
EGR1	GSE53987	Welch t	19	17	-0.285055	0.139405	0.0501832	↓
EGR1	GSE213982_F	Welch t	18	20	-1.18454	0.326486	0.000894769	↓
EGR1	GSE208338	Welch t	62	24	-0.215037	0.134924	0.118577	↓
ZNF701	GSE54567	paired t	14	14	0.0563017	0.0763034	0.473706	↑
ZNF701	GSE54568	paired t	15	15	0.0268893	0.0403281	0.515762	↑
ZNF701	GSE102556	Welch t	22	26	0.0273918	0.0424856	0.523071	↑
ZNF701	GSE101521	Welch t	29	30	0.0269197	0.101807	0.792427	↑
ZNF701	GSE53987	Welch t	19	17	0.0534662	0.0409307	0.200236	↑
ZNF701	GSE213982_F	Welch t	18	20	-0.200677	0.277047	0.473706	↓
ZNF701	GSE208338	Welch t	62	24	0.132133	0.0976162	0.18396	↑
MFN1	GSE54567	paired t	14	14	-0.0366831	0.0737738	0.627325	↓
MFN1	GSE54568	paired t	15	15	-0.0918344	0.096938	0.359526	↓
MFN1	GSE102556	Welch t	22	26	-0.100341	0.0462329	0.0357439	↓
MFN1	GSE101521	Welch t	29	30	-0.0273107	0.0375474	0.47025	↓
MFN1	GSE53987	Welch t	19	17	0.0193827	0.0604272	0.750405	↑
MFN1	GSE213982_F	Welch t	18	20	-0.165775	0.2728	0.54724	↓
MFN1	GSE208338	Welch t	62	24	-0.183441	0.0960706	0.0610155	↓
SOD2	GSE54567	paired t	14	14	0.0285614	0.318093	0.929823	↑
SOD2	GSE54568	paired t	15	15	0.497134	0.240426	0.0576688	↑
SOD2	GSE102556	Welch t	22	26	0.0877776	0.0410929	0.0395007	↑
SOD2	GSE101521	Welch t	29	30	-0.109804	0.100592	0.279623	↓
SOD2	GSE53987	Welch t	19	17	0.131308	0.11551	0.263585	↑
SOD2	GSE213982_F	Welch t	18	20	-0.519681	0.26727	0.0596978	↓
SOD2	GSE208338	Welch t	62	24	-0.0104878	0.0760494	0.89117	↓
MTOR	GSE54567	paired t	14	14	-0.0269326	0.0478616	0.583201	↓
MTOR	GSE54568	paired t	15	15	0.0639887	0.060847	0.310783	↑
MTOR	GSE102556	Welch t	22	26	-0.0246292	0.0225067	0.279854	↓
MTOR	GSE101521	Welch t	29	30	-0.0446412	0.0509778	0.385492	↓
MTOR	GSE53987	Welch t	19	17	0.0478976	0.0450889	0.296587	↑
MTOR	GSE213982_F	Welch t	18	20	-0.130236	0.270982	0.633708	↓
MTOR	GSE208338	Welch t	62	24	-0.139884	0.0508395	0.00891148	↓
PRDX3	GSE54567	paired t	14	14	0.0298253	0.0785128	0.710169	↑
PRDX3	GSE54568	paired t	15	15	-0.271318	0.126316	0.0497077	↓
PRDX3	GSE102556	Welch t	22	26	0.0702909	0.06015	0.249215	↑
PRDX3	GSE101521	Welch t	29	30	-0.0320691	0.0982041	0.745213	↓
PRDX3	GSE53987	Welch t	19	17	0.048294	0.0327285	0.149422	↑
PRDX3	GSE213982_F	Welch t	18	20	-0.467367	0.272423	0.094835	↓
PRDX3	GSE208338	Welch t	62	24	-0.0555798	0.109012	0.612349	↓
SKA2	GSE54567	paired t	14	14	-0.0570558	0.0740249	0.454627	↓
SKA2	GSE54568	paired t	15	15	-0.270882	0.100811	0.0177004	↓
SKA2	GSE102556	Welch t	22	26	-0.00140622	0.0448679	0.975142	↓
SKA2	GSE101521	Welch t	29	30	0.0635909	0.066343	0.342076	↑
SKA2	GSE53987	Welch t	19	17	-0.140341	0.0631195	0.0339187	↓
SKA2	GSE213982_F	Welch t	18	20	-0.300594	0.248036	0.233679	↓
SKA2	GSE208338	Welch t	62	24	-0.21144	0.126768	0.102624	↓
SAT1	GSE54567	paired t	14	14	-0.0361642	0.113119	0.754274	↓
SAT1	GSE54568	paired t	15	15	-0.0466929	0.0739386	0.537883	↓
SAT1	GSE102556	Welch t	22	26	-0.134988	0.0838378	0.114688	↓
SAT1	GSE101521	Welch t	29	30	-0.437982	0.131645	0.00185816	↓
SAT1	GSE53987	Welch t	19	17	-0.0818621	0.0556166	0.151767	↓
SAT1	GSE213982_F	Welch t	18	20	-0.329075	0.26503	0.222411	↓
BDNF	GSE54567	paired t	14	14	-0.210919	0.065605	0.0067696	↓
BDNF	GSE54568	paired t	15	15	-0.12287	0.113288	0.296431	↓
BDNF	GSE102556	Welch t	22	26	-0.0971647	0.115707	0.406454	↓
BDNF	GSE101521	Welch t	29	30	-0.277304	0.202185	0.175584	↓
BDNF	GSE53987	Welch t	19	17	-0.142422	0.0921008	0.132086	↓
BDNF	GSE213982_F	Welch t	18	20	-0.402252	0.33266	0.234468	↓
BDNF	GSE208338	Welch t	62	24	-0.122855	0.0794153	0.131044	↓

## Sheet: Direction_table
Gene	GSE54567	GSE54568	GSE102556	GSE101521	GSE53987	GSE213982_F	GSE208338	K	Concordant	Fisher_FDR	Primary_support
GPX4	↑	↓	↑	↓	↑	↓	↑	7	No	0.0337469	No
PRDX2	↑	↑	↑	↓	↑	↓	↑	7	No	0.0724855	No
VGF	↓	↓	↓	↓	↓	↓	↓	7	Yes	0.00270315	Yes
ADAMTS16	↓	↓	↓	↓	↑	↓	↑	7	No	0.0724855	No
NPTX2	↓	↓	↓	↓	↓	↓	↓	7	Yes	0.00117891	Yes
EGR1	↓	↓	↓	↓	↓	↓	↓	7	Yes	0.000701087	Yes
ZNF701	↑	↑	↑	↑	↑	↓	↑	7	No	0.55211	No
MFN1	↓	↓	↓	↓	↑	↓	↓	7	No	0.198117	No
SOD2	↑	↑	↑	↓	↑	↓	↓	7	No	0.0757477	No
MTOR	↓	↑	↓	↓	↑	↓	↓	7	No	0.141089	No
PRDX3	↑	↓	↑	↓	↑	↓	↓	7	No	0.169189	No
SKA2	↓	↓	↓	↑	↓	↓	↓	7	No	0.0507343	No
SAT1	↓	↓	↓	↓	↓	↓	NA	6	Yes	0.0337469	Yes
BDNF	↓	↓	↓	↓	↓	↓	↓	7	Yes	0.0337469	Yes

## Sheet: Weighted_Stouffer
Gene	K_cohorts	Weighted_Stouffer_Z	Weighted_Stouffer_p	BH_FDR	Direction_pattern	Concordant	N_down	N_up	Support
NPTX2	7	-4.99756	5.80605e-07	7.43889e-06	↓ ↓ ↓ ↓ ↓ ↓ ↓	Yes	7	0	Yes
EGR1	7	-4.87966	1.0627e-06	7.43889e-06	↓ ↓ ↓ ↓ ↓ ↓ ↓	Yes	7	0	Yes
VGF	7	-4.33849	1.43467e-05	6.69511e-05	↓ ↓ ↓ ↓ ↓ ↓ ↓	Yes	7	0	Yes
BDNF	7	-3.83796	0.00012406	0.00043421	↓ ↓ ↓ ↓ ↓ ↓ ↓	Yes	7	0	Yes
SAT1	6	-3.36889	0.000754708	0.00211318	↓ ↓ ↓ ↓ ↓ ↓	Yes	6	0	Yes
SKA2	7	-2.64113	0.0082631	0.0192806	↓ ↓ ↓ ↑ ↓ ↓ ↓	No	6	1	No
MFN1	7	-2.51849	0.0117858	0.0235716	↓ ↓ ↓ ↓ ↑ ↓ ↓	No	6	1	No
ADAMTS16	7	-2.4164	0.015675	0.0274312	↓ ↓ ↓ ↓ ↑ ↑ ↓	No	5	2	No
ZNF701	7	1.62862	0.103394	0.160835	↑ ↑ ↑ ↑ ↑ ↑ ↓	No	1	6	No
MTOR	7	-1.50716	0.131771	0.184479	↓ ↑ ↓ ↓ ↑ ↓ ↓	No	5	2	No
GPX4	7	0.975589	0.329268	0.419069	↑ ↓ ↑ ↓ ↑ ↑ ↓	No	3	4	No
PRDX2	7	0.90693	0.364444	0.425185	↑ ↑ ↑ ↓ ↑ ↑ ↓	No	2	5	No
SOD2	7	0.797084	0.425402	0.458126	↑ ↑ ↑ ↓ ↑ ↓ ↓	No	3	4	No
PRDX3	7	-0.670595	0.502479	0.502479	↑ ↓ ↑ ↓ ↑ ↓ ↓	No	4	3	No

## Sheet: Stouffer_inputs
Gene	Cohort	Test	N_control	N_MDD	Effect	SE	p_value	Direction	Weight	Signed_Z
GPX4	GSE54567	paired t	14	14	0.0849961	0.0328064	0.0223918	↑	3.74166	2.28365
GPX4	GSE54568	paired t	15	15	-0.0303882	0.06613	0.652914	↓	3.87298	-0.449718
GPX4	GSE102556	Welch t	22	26	0.139563	0.0518985	0.010082	↑	3.45205	2.573
GPX4	GSE101521	Welch t	29	30	-0.0557372	0.0941149	0.556417	↓	3.84002	-0.588172
GPX4	GSE53987	Welch t	19	17	0.0111451	0.0455544	0.808194	↑	2.99537	0.242757
GPX4	GSE208338	Welch t	62	24	0.0296165	0.0546974	0.591167	↑	4.15961	0.537145
GPX4	GSE213982_F	Welch t	18	20	-0.634258	0.264392	0.0217975	↓	3.07794	-2.29388
PRDX2	GSE54567	paired t	14	14	0.0624316	0.0652427	0.356069	↑	3.74166	0.922882
PRDX2	GSE54568	paired t	15	15	0.0630957	0.0763835	0.422637	↑	3.87298	0.801855
PRDX2	GSE102556	Welch t	22	26	0.0950439	0.0483903	0.0565263	↑	3.45205	1.90696
PRDX2	GSE101521	Welch t	29	30	-0.0492797	0.087518	0.576004	↓	3.84002	-0.559231
PRDX2	GSE53987	Welch t	19	17	0.0448065	0.0435462	0.312461	↑	2.99537	1.01007
PRDX2	GSE208338	Welch t	62	24	0.0493487	0.0730312	0.503042	↑	4.15961	0.669711
PRDX2	GSE213982_F	Welch t	18	20	-0.716737	0.254309	0.00822256	↓	3.07794	-2.64279
VGF	GSE54567	paired t	14	14	-0.241914	0.0731325	0.00566122	↓	3.74166	-2.76678
VGF	GSE54568	paired t	15	15	-0.178412	0.0717444	0.0261257	↓	3.87298	-2.22434
VGF	GSE102556	Welch t	22	26	-0.0285086	0.103685	0.784582	↓	3.45205	-0.273353
VGF	GSE101521	Welch t	29	30	-0.0256652	0.298963	0.932035	↓	3.84002	-0.0852852
VGF	GSE53987	Welch t	19	17	-0.111722	0.0725554	0.134176	↓	2.99537	-1.49784
VGF	GSE208338	Welch t	62	24	-0.147482	0.0591909	0.0171089	↓	4.15961	-2.38436
VGF	GSE213982_F	Welch t	18	20	-0.787486	0.339567	0.0263324	↓	3.07794	-2.22127
ADAMTS16	GSE54567	paired t	14	14	-0.115992	0.0785954	0.163802	↓	3.74166	-1.3924
ADAMTS16	GSE54568	paired t	15	15	-0.177062	0.0356484	0.000206847	↓	3.87298	-3.7105
ADAMTS16	GSE102556	Welch t	22	26	-0.0287648	0.0458822	0.534104	↓	3.45205	-0.621753
ADAMTS16	GSE101521	Welch t	29	30	-0.0672414	0.132499	0.613932	↓	3.84002	-0.504469
ADAMTS16	GSE53987	Welch t	19	17	0.0024132	0.0633002	0.969816	↑	2.99537	0.0378386
ADAMTS16	GSE208338	Welch t	62	24	0.0156216	0.0453479	0.731951	↑	4.15961	0.342531
ADAMTS16	GSE213982_F	Welch t	18	20	-0.0952919	0.297714	0.750938	↓	3.07794	-0.317403
NPTX2	GSE54567	paired t	14	14	-0.404875	0.151145	0.0189468	↓	3.74166	-2.34658
NPTX2	GSE54568	paired t	15	15	-0.378061	0.147923	0.0228589	↓	3.87298	-2.27578
NPTX2	GSE102556	Welch t	22	26	-0.123581	0.148884	0.411241	↓	3.45205	-0.821711
NPTX2	GSE101521	Welch t	29	30	-0.454219	0.241477	0.0652564	↓	3.84002	-1.8435
NPTX2	GSE53987	Welch t	19	17	-0.30904	0.13402	0.0279704	↓	2.99537	-2.1977
NPTX2	GSE208338	Welch t	62	24	-0.233968	0.0898409	0.0127785	↓	4.15961	-2.48988
NPTX2	GSE213982_F	Welch t	18	20	-0.345197	0.314016	0.27909	↓	3.07794	-1.08237
EGR1	GSE54567	paired t	14	14	-0.273861	0.127145	0.0505918	↓	3.74166	-1.95493
EGR1	GSE54568	paired t	15	15	-0.0454988	0.14174	0.752951	↓	3.87298	-0.31475
EGR1	GSE102556	Welch t	22	26	-0.34041	0.181085	0.0677309	↓	3.45205	-1.82679
EGR1	GSE101521	Welch t	29	30	-0.637396	0.257062	0.0162126	↓	3.84002	-2.40409
EGR1	GSE53987	Welch t	19	17	-0.285055	0.139405	0.0501832	↓	2.99537	-1.9584
EGR1	GSE208338	Welch t	62	24	-0.215037	0.134924	0.118577	↓	4.15961	-1.56077
EGR1	GSE213982_F	Welch t	18	20	-1.18454	0.326486	0.000894769	↓	3.07794	-3.32168
ZNF701	GSE54567	paired t	14	14	0.0563017	0.0763034	0.473706	↑	3.74166	0.716463
ZNF701	GSE54568	paired t	15	15	0.0268893	0.0403281	0.515762	↑	3.87298	0.649892
ZNF701	GSE102556	Welch t	22	26	0.0273918	0.0424856	0.523071	↑	3.45205	0.638619
ZNF701	GSE101521	Welch t	29	30	0.0269197	0.101807	0.792427	↑	3.84002	0.26316
ZNF701	GSE53987	Welch t	19	17	0.0534662	0.0409307	0.200236	↑	2.99537	1.28088
ZNF701	GSE208338	Welch t	62	24	0.132133	0.0976162	0.18396	↑	4.15961	1.32866
ZNF701	GSE213982_F	Welch t	18	20	-0.200677	0.277047	0.473706	↓	3.07794	-0.716462
MFN1	GSE54567	paired t	14	14	-0.0366831	0.0737738	0.627325	↓	3.74166	-0.485495
MFN1	GSE54568	paired t	15	15	-0.0918344	0.096938	0.359526	↓	3.87298	-0.916269
MFN1	GSE102556	Welch t	22	26	-0.100341	0.0462329	0.0357439	↓	3.45205	-2.09983
MFN1	GSE101521	Welch t	29	30	-0.0273107	0.0375474	0.47025	↓	3.84002	-0.722073
MFN1	GSE53987	Welch t	19	17	0.0193827	0.0604272	0.750405	↑	2.99537	0.318105
MFN1	GSE208338	Welch t	62	24	-0.183441	0.0960706	0.0610155	↓	4.15961	-1.87338
MFN1	GSE213982_F	Welch t	18	20	-0.165775	0.2728	0.54724	↓	3.07794	-0.601901
SOD2	GSE54567	paired t	14	14	0.0285614	0.318093	0.929823	↑	3.74166	0.0880676
SOD2	GSE54568	paired t	15	15	0.497134	0.240426	0.0576688	↑	3.87298	1.89821
SOD2	GSE102556	Welch t	22	26	0.0877776	0.0410929	0.0395007	↑	3.45205	2.05893
SOD2	GSE101521	Welch t	29	30	-0.109804	0.100592	0.279623	↓	3.84002	-1.08117
SOD2	GSE53987	Welch t	19	17	0.131308	0.11551	0.263585	↑	2.99537	1.11796
SOD2	GSE208338	Welch t	62	24	-0.0104878	0.0760494	0.89117	↓	4.15961	-0.136823
SOD2	GSE213982_F	Welch t	18	20	-0.519681	0.26727	0.0596978	↓	3.07794	-1.88302
MTOR	GSE54567	paired t	14	14	-0.0269326	0.0478616	0.583201	↓	3.74166	-0.548715
MTOR	GSE54568	paired t	15	15	0.0639887	0.060847	0.310783	↑	3.87298	1.01358
MTOR	GSE102556	Welch t	22	26	-0.0246292	0.0225067	0.279854	↓	3.45205	-1.08065
MTOR	GSE101521	Welch t	29	30	-0.0446412	0.0509778	0.385492	↓	3.84002	-0.867821
MTOR	GSE53987	Welch t	19	17	0.0478976	0.0450889	0.296587	↑	2.99537	1.04378
MTOR	GSE208338	Welch t	62	24	-0.139884	0.0508395	0.00891148	↓	4.15961	-2.61543
MTOR	GSE213982_F	Welch t	18	20	-0.130236	0.270982	0.633708	↓	3.07794	-0.476514
PRDX3	GSE54567	paired t	14	14	0.0298253	0.0785128	0.710169	↑	3.74166	0.371629
PRDX3	GSE54568	paired t	15	15	-0.271318	0.126316	0.0497077	↓	3.87298	-1.96247
PRDX3	GSE102556	Welch t	22	26	0.0702909	0.06015	0.249215	↑	3.45205	1.15226
PRDX3	GSE101521	Welch t	29	30	-0.0320691	0.0982041	0.745213	↓	3.84002	-0.324957
PRDX3	GSE53987	Welch t	19	17	0.048294	0.0327285	0.149422	↑	2.99537	1.44158
PRDX3	GSE208338	Welch t	62	24	-0.0555798	0.109012	0.612349	↓	4.15961	-0.506724
PRDX3	GSE213982_F	Welch t	18	20	-0.467367	0.272423	0.094835	↓	3.07794	-1.67043
SKA2	GSE54567	paired t	14	14	-0.0570558	0.0740249	0.454627	↓	3.74166	-0.747723
SKA2	GSE54568	paired t	15	15	-0.270882	0.100811	0.0177004	↓	3.87298	-2.37183
SKA2	GSE102556	Welch t	22	26	-0.00140622	0.0448679	0.975142	↓	3.45205	-0.0311604
SKA2	GSE101521	Welch t	29	30	0.0635909	0.066343	0.342076	↑	3.84002	0.950071
SKA2	GSE53987	Welch t	19	17	-0.140341	0.0631195	0.0339187	↓	2.99537	-2.12104
SKA2	GSE208338	Welch t	62	24	-0.21144	0.126768	0.102624	↓	4.15961	-1.63226
SKA2	GSE213982_F	Welch t	18	20	-0.300594	0.248036	0.233679	↓	3.07794	-1.19094
SAT1	GSE54567	paired t	14	14	-0.0361642	0.113119	0.754274	↓	3.74166	-0.313008
SAT1	GSE54568	paired t	15	15	-0.0466929	0.0739386	0.537883	↓	3.87298	-0.616018
SAT1	GSE102556	Welch t	22	26	-0.134988	0.0838378	0.114688	↓	3.45205	-1.57747
SAT1	GSE101521	Welch t	29	30	-0.437982	0.131645	0.00185816	↓	3.84002	-3.11201
SAT1	GSE53987	Welch t	19	17	-0.0818621	0.0556166	0.151767	↓	2.99537	-1.43332
SAT1	GSE213982_F	Welch t	18	20	-0.329075	0.26503	0.222411	↓	3.07794	-1.22014
BDNF	GSE54567	paired t	14	14	-0.210919	0.065605	0.0067696	↓	3.74166	-2.70797
BDNF	GSE54568	paired t	15	15	-0.12287	0.113288	0.296431	↓	3.87298	-1.04412
BDNF	GSE102556	Welch t	22	26	-0.0971647	0.115707	0.406454	↓	3.45205	-0.830149
BDNF	GSE101521	Welch t	29	30	-0.277304	0.202185	0.175584	↓	3.84002	-1.35448
BDNF	GSE53987	Welch t	19	17	-0.142422	0.0921008	0.132086	↓	2.99537	-1.50593
BDNF	GSE208338	Welch t	62	24	-0.122855	0.0794153	0.131044	↓	4.15961	-1.51
BDNF	GSE213982_F	Welch t	18	20	-0.402252	0.33266	0.234468	↓	3.07794	-1.18893

## Sheet: One_stage_GLS
Gene	K_cohorts	N_samples	Diagnosis_beta	SE	CI_low	CI_high	t	p_value	BH_FDR	Interaction_p	Interaction_BH_FDR	rho_GSE54567	rho_GSE54568	Direction
NPTX2	7	325	-0.553544	0.101203	-0.75266	-0.354429	-5.46962	9.16264e-08	1.28277e-06	0.822284	0.885537	0.328995	0.613469	down
EGR1	7	325	-0.557207	0.107431	-0.768575	-0.345839	-5.18665	3.82588e-07	2.67812e-06	0.503103	0.77667	0.143317	0.22663	down
VGF	7	325	-0.483173	0.106908	-0.693512	-0.272835	-4.51953	8.76184e-06	4.08886e-05	0.176217	0.308379	0.283543	0.345822	down
BDNF	7	325	-0.432454	0.0972552	-0.623801	-0.241107	-4.44659	1.20837e-05	4.22931e-05	0.96644	0.96644	0.760363	0.306816	down
SAT1	6	239	-0.43482	0.119845	-0.670943	-0.198697	-3.6282	0.000351007	0.000982821	0.554764	0.77667	0.17589	0.405967	down
ADAMTS16	7	325	-0.299689	0.107821	-0.511824	-0.0875537	-2.7795	0.00576925	0.0134616	0.0293745	0.122548	-0.232383	0.607618	down
SKA2	7	325	-0.281459	0.110867	-0.499587	-0.0633313	-2.53871	0.0116041	0.0232081	0.124259	0.289938	0.293123	0.0359562	down
MFN1	7	325	-0.275972	0.111882	-0.496098	-0.0558468	-2.46663	0.0141676	0.0247933	0.76973	0.885537	0.306592	-0.230666	down
MTOR	7	325	-0.197136	0.11247	-0.418418	0.0241461	-1.75279	0.0806053	0.125386	0.160833	0.308379	0.171534	0.0304789	down
ZNF701	7	325	0.190372	0.114519	-0.0349413	0.415685	1.66236	0.0974286	0.1364	0.817191	0.885537	-0.65553	0.211496	up
GPX4	7	325	0.13831	0.104655	-0.0675959	0.344216	1.32158	0.18726	0.238331	0.00841326	0.117786	0.663358	0.185826	up
PRDX2	7	325	0.0930648	0.115382	-0.133946	0.320076	0.806581	0.420513	0.482303	0.0350138	0.122548	-0.113093	-0.161497	up
SOD2	7	325	0.0859749	0.113133	-0.136612	0.308562	0.759943	0.447853	0.482303	0.030383	0.122548	-0.240328	0.282877	up
PRDX3	7	325	-0.0423037	0.116081	-0.27069	0.186083	-0.364433	0.715778	0.715778	0.113035	0.289938	-0.0114994	-0.511122	down

## Sheet: Interaction_tests
Gene	K_cohorts	Wald_statistic	Interaction_p	Diagnosis:Cohort[GSE54568]	SE_Diagnosis:Cohort[GSE54568]	Diagnosis:Cohort[GSE102556]	SE_Diagnosis:Cohort[GSE102556]	Diagnosis:Cohort[GSE101521]	SE_Diagnosis:Cohort[GSE101521]	Diagnosis:Cohort[GSE53987]	SE_Diagnosis:Cohort[GSE53987]	Diagnosis:Cohort[GSE213982_F]	SE_Diagnosis:Cohort[GSE213982_F]	Diagnosis:Cohort[GSE208338]	SE_Diagnosis:Cohort[GSE208338]
GPX4	7	2.93662	0.00841326	-0.715047	0.391092	0.17473	0.359018	-0.713573	0.336413	-0.47729	0.394693	-1.29289	0.387327	-0.426445	0.321542
ADAMTS16	7	2.37522	0.0293745	-0.400391	0.475024	0.412077	0.506822	0.46479	0.490878	0.610002	0.532991	0.494107	0.527494	0.674374	0.480687
SOD2	7	2.3597	0.030383	0.579293	0.516975	0.574933	0.505768	-0.322372	0.489927	0.336819	0.531771	-0.64532	0.526309	-0.0772823	0.479803
PRDX2	7	2.29424	0.0350138	-0.054495	0.553665	0.182223	0.487086	-0.526522	0.470669	-0.0296908	0.513954	-1.22991	0.508318	-0.21481	0.460155
PRDX3	7	1.73208	0.113035	-1.00492	0.584491	0.194832	0.474912	-0.232233	0.457869	0.338361	0.502727	-0.686697	0.496899	-0.259183	0.446934
SKA2	7	1.6844	0.124259	-0.629533	0.472298	0.238852	0.423907	0.498743	0.405031	-0.464968	0.454381	-0.13759	0.448027	-0.14449	0.392825
MTOR	7	1.55201	0.160833	0.577015	0.493598	-0.118923	0.446111	-0.0274521	0.427989	0.558376	0.475512	0.0428033	0.469369	-0.455679	0.416311
VGF	7	1.50415	0.176217	0.256098	0.423701	0.875484	0.419989	0.932553	0.401428	0.443266	0.449966	0.24061	0.443714	0.351098	0.389429
EGR1	7	0.889055	0.503103	0.610793	0.457574	0.173304	0.43766	0.0956159	0.420236	0.0510746	0.465957	-0.308348	0.460042	0.334259	0.409016
SAT1	6	0.794273	0.554764	-0.0683218	0.433775	-0.350336	0.438934	-0.694816	0.421047	-0.379415	0.467948	-0.285461	0.461886
MFN1	7	0.550194	0.76973	-0.224015	0.511009	-0.453661	0.426113	-0.0320455	0.406934	0.267796	0.457056	-0.0381101	0.450606	-0.230618	0.394527
ZNF701	7	0.488025	0.817191	-0.133256	0.586964	-0.161026	0.568445	-0.285051	0.55398	0.0752875	0.592369	-0.587444	0.587326	-0.0116495	0.544783
NPTX2	7	0.481135	0.822284	0.199509	0.37502	0.573812	0.414167	0.340448	0.395187	0.084684	0.44476	0.46137	0.438386	0.205483	0.382899
BDNF	7	0.230768	0.96644	0.253855	0.3529	0.334932	0.340841	0.231529	0.316768	0.0746054	0.378484	0.197452	0.370742	0.175005	0.300814

## Sheet: Hedges_REML_meta
Gene	K	Pooled_Hedges_g_REML	SE	CI_low	CI_high	z	p_value	tau_squared	Q	Q_df	Q_p_value	I_squared_percent	Direction	BH_FDR
NPTX2	7	-0.550761	0.107389	-0.761243	-0.340279	-5.12866	2.91807e-07	5.96086e-06	2.82581	6	0.83037	0	down	4.0853e-06
EGR1	7	-0.559044	0.113402	-0.781312	-0.336777	-4.92977	8.23253e-07	6.27966e-06	6.10706	6	0.411304	1.75313	down	5.76277e-06
BDNF	7	-0.415113	0.101597	-0.614244	-0.215983	-4.08587	4.3912e-05	5.96086e-06	1.15541	6	0.97903	0	down	0.000204923
VGF	7	-0.490329	0.137004	-0.758857	-0.2218	-3.57893	0.000345005	0.0411293	8.64006	6	0.194856	30.556	down	0.00120752
SAT1	6	-0.423446	0.124919	-0.668286	-0.178606	-3.38978	0.000699493	0.00333246	4.55969	5	0.471937	0	down	0.00195858
MFN1	7	-0.270102	0.112254	-0.490119	-0.0500836	-2.40616	0.0161211	5.96086e-06	3.33272	6	0.766076	0	down	0.0376158
SKA2	7	-0.298137	0.144812	-0.581969	-0.0143051	-2.05878	0.0395149	0.0555791	9.81636	6	0.132601	38.8776	down	0.0790299
ADAMTS16	7	-0.263601	0.158552	-0.574363	0.0471614	-1.66255	0.0964027	0.0842613	11.5669	6	0.072359	48.1277	down	0.15735
ZNF701	7	0.186769	0.113933	-0.0365401	0.410078	1.63929	0.101154	5.96086e-06	2.82554	6	0.830403	0	up	0.15735
MTOR	7	-0.165445	0.141516	-0.442817	0.111927	-1.16909	0.242367	0.0495062	9.19956	6	0.162662	34.7795	down	0.339314
SOD2	7	0.0959806	0.174085	-0.245226	0.437187	0.551344	0.581398	0.117164	13.4699	6	0.0361522	55.4562	up	0.678449
PRDX2	7	0.0962041	0.179025	-0.254685	0.447093	0.537378	0.591007	0.124532	13.4516	6	0.0363999	55.3955	up	0.678449
GPX4	7	0.0872418	0.181096	-0.267706	0.44219	0.481744	0.629988	0.147334	16.6466	6	0.0106737	63.9566	up	0.678449
PRDX3	7	-0.0516643	0.147126	-0.340031	0.236702	-0.351158	0.72547	0.0523876	10.1715	6	0.117615	41.0114	down	0.72547

[truncated: 8 more sheets: Hedges_cohorts, GSE208338_results, QC_Audit, Reporting_Notes, Sex_GLS, Sex_sample_counts, GSE208338_sex_map, Sex_method_notes]
